# Supplementary material for: Defining the Extracellular Matrix of Rhabdomyosarcoma
Source: Front Oncol. 2021 Feb 23;11:601957. doi: 10.3389/fonc.2021.601957 (PMC7942227; doi:10.3389/fonc.2021.601957)
Supplement: Supplementary Table 2 — Statistical tests for RNA sequencing expression comparisons between ECM-associated transcripts based on histopathological disease diagnosis. [file Table_2.xlsx]

## Sheet: ICC Models and Results
Murine Models																								Human Models
Case	Genotype	Sarcoma Type						Collagen 18		PLOD1		PLOD2		Fibrillin1		Fibrillin2		C4a1		C4a2				Case	Sarcoma Type		Collagen 18		PLOD1		PLOD2		Fibrillin1		Fibrillin2		C4a1		C4a2
			Cell Origin	Pax-3	P53	Rb	Rhabdo	Intensity	Percent	Intensity	Percent	Intensity	Percent	Intensity	Percent	Intensity	Percent	Intensity	Percent	Intensity	Percent					Rhabdo	Intensity	Percent	Intensity	Percent	Intensity	Percent	Intensity	Percent	Intensity	Percent	Intensity	Percent	Intensity	Percent
U24107	Mcre-Pax-P53	ARMS	Early	Pax-3 yes	P53 yes	Rb no	Rhabdo	1	2	2	3	2	4	0	0	0	0	x	x	0	0			PCB82	ERMS	Rhabdo	1.66667	3.66667	0.66667	2.66667	1.66667	2.3333	0	0	1.6667	4	x	x	x	x
U23969	Mcre-Pax-P53	ARMS	Early	Pax-3 yes	P53 yes	Rb no	Rhabdo	2	3	1	4	1	3	x	x	3	3	3	3	0	0			PCB232	ERMS	Rhabdo	2	4	2	4	3	4	x	x	2	4	x	x	x	x
U24988	Mcre-Pax-P53	ARMS	Early	Pax-3 yes	P53 yes	Rb no	Rhabdo	2.3333	4	2	3	3	2.66667	0	0	2	4	3	4	0.3333	1.3333			PCB234	ERMS	Rhabdo	1.3333	2.66667	1	3.5	2.5	4	2	3	2	4	x	x	x	x
U24014	My5-Pax-p53	ARMS	Early	Pax-3 yes	P53 yes	Rb no	Rhabdo	2	4	2	3	3	3	x	x	2	4	3	4	0	0			PCB380	ARMS	Rhabdo	2	4	0.66667	2.3333	3	3.66667	0	0	1	4	x	x	x	x
U20745	Mcre-PTC-p53	ARMS	Early	Pax-3 No	P53 yes	Rb no	Rhabdo	2	3.5	2	2	2.66667	2	0	0	1	1.5	2	3	0	0
U22520	Mcre-PTC-p53	mixed ERMS/ARMS	Early	Pax-3 No	P53 yes	Rb no	Rhabdo	2.3333	3	2.25	3	3	2.66667	0	0	2.3333	3	2.5	3	0.66667	2
U24085	My5-PTC-p53	ERMS	Early	Pax-3 No	P53 yes	Rb no	Rhabdo	1.5	3.5	1	2	2.5	3	0	0	1.5	3.5	2	4	2	2.5
U24055	My5-PTC-p53	ERMS	Early	Pax-3 No	P53 yes	Rb no	Rhabdo	1.66667	4	1	2.66667	2.66667	3.66667	0	0	2.3333	4	1	4	0.3333	1.3333
U20938	My5-PTC-p53	ERMS	Early	Pax-3 No	P53 yes	Rb no	Rhabdo	1.3333	3	1	2.5	2	3	0	0	1.3333	2.66667	2	3.5	0	0
U23478	My5-PTC-p53-Rosa	ERMS	Early	Pax-3 No	P53 yes	Rb no	Rhabdo	2	3	1.5	2	1	3	0	0	2	2	2	4	0	0
U35855	Pax7-p53-Rb1	malignant epithelioid and spindle cell neoplasm, NOS	Post natal	Pax-3 No	P53 yes	Rb yes	Non-rhabdo	1	2	2	3	1	2	x	x	1	3	2	2	x	x
U35093	Pax7-p53-Rb1	pleomorphic spindle cell neoplasm	Post natal	Pax-3 No	P53 yes	Rb yes	Non-rhabdo	2	3.5	1	1.5	3	4	2	2	2.5	3	1	2	2	2.5
U35565	Pax7-p53-Rb1	pleomorphic spindle cell neoplasm or pleomorphic RMS	Post natal	Pax-3 No	P53 yes	Rb yes	Non-rhabdo	2.3333	3.3333	1	3.66667	2	3.66667	0	0	2	4	2	4	0	0
U34605	Pax7-PTC-p53-Rosa	spindle cell sarcoma, NOS	Post natal	Pax-3 No	P53 yes	Rb no	Non-rhabdo	1.3333	3.66667	0.5	2	1	4	0	0	1.3333	3	1	2.66667	0	0
U38102	Pax7-PTC-p53-Rosa	spindle cell sarcoma, NOS	Post natal	Pax-3 No	P53 yes	Rb no	Non-rhabdo	2	3	1	3	2	3	x	x	3	3	3	4	1	3
U34278	Pax7-PTC-p53-Rosa	ERMS	Post natal	Pax-3 No	P53 yes	Rb no	Rhabdo	3	4	1	2.5	1.5	3	0	0	2	4	2	3	0	0
U35512	Pax7-Pax3-p53-Rb	malignant epithelioid neoplasm, NOS	Post natal	Pax-3 No	P53 yes	Rb yes	Non-rhabdo	0.5	1.5	0	0	1	3	0	0	1	1.5	3	2	0	0
U37818	Pax7-Pax3-p53-Rb	malignant epithelioid neoplasm, NOS	Post natal	Pax-3 No	P53 yes	Rb yes	Non-rhabdo	0	0	x	x	0	0	x	x	1	2	0	0	0	0
U29399	Pax7-Pax3-p53	spindle cell sarcoma, NOS	Post natal	Pax-3 yes	P53 yes	Rb no	Non-rhabdo	1.5	3.5	0.5	1.5	1.5	4	x	x	2	3.5	2	3.5	0	0
U29416	Pax7-Pax3-p53	pleomorphic sarcoma, undifferentiated	Post natal	Pax-3 yes	P53 yes	Rb no	Non-rhabdo	x	x	2	2	1.5	3	x	x	x	x	x	x	x	x
U28285	Pax7-Pax3-p53-Rosa	pleomorphic RMS	Post natal	Pax-3 yes	P53 yes	Rb no	Rhabdo	2	3	0.5	2	1.5	3	0	0	2	3	2	3.5	0	0
U31427	Pax7-Pax3-p53-Rosa-Tg	pleomorphic RMS	Post natal	Pax-3 yes	P53 yes	Rb no	Rhabdo	1.5	1.5	1	1	3	2	0	0	2	2	1	2	0	0
U31430	Pax7-Pax3-p53-Rosa-Tg	pleomorphic RMS	Post natal	Pax-3 yes	P53 yes	Rb no	Rhabdo	3	3	0	0	2	4	0	0	2	4	3	3	0	0
U35721	Pax7-Pax3-p53-Rosa-Tg	pleomorphic spindle cell sarcoma, NOS (MFH)	Post natal	Pax-3 yes	P53 yes	Rb no	Non-rhabdo	1.66667	2.3333	2	2.66667	1.66667	3.66667	0	0	2	3	2	2.5	1.3333	3.3333
U28507	Pax7-Pax3-p53-Rosa-Tg	pleomorphic spindle cell sarcoma, NOS versus pleomorphic LMS	Post natal	Pax-3 yes	P53 yes	Rb no	Non-rhabdo	2	3	1	2.5	2.33333	3	x	x	2.3333	3	2	3	2.3333	3
U31431	Pax7-Pax3-p53-Rosa-Tg	pleomorphic spindle cell sarcoma versus pleomorphic LMS	Post natal	Pax-3 yes	P53 yes	Rb no	Non-rhabdo	x	x	0	0	x	x	0	0	x	x	x	x	0	0
U35122	Pax7-PTC-p53-Rb	RMS, NOS	Post natal	Pax-3 No	P53 yes	Rb yes	Rhabdo	0.5	1.5	x	x	x	x	x	x	x	x	x	x	x	x
U35088	Pax7-PTC-p53-Rb	RMS, NOS	Post natal	Pax-3 No	P53 yes	Rb yes	Rhabdo	0	0	0	0	0	0	x	x	1	3	0	0	0	0
U35579	Pax7-PTC-p53-Rb	spindle cell sarcoma, NOS	Post natal	Pax-3 No	P53 yes	Rb yes	Non-rhabdo	1	2.3333	1.3333	2	1	2.3333	0	0	1.66667	3	1.5	3.5	0.3333	1
U21449	Myf6-Pax-CDKN2a	ARMS	Mature	Pax-3 yes	p53 no	Rb no	Rhabdo	1.5	4	1.5	3.5	2.5	3.5	0	0	2	3	3	3	0	0
U26027	Myf6-Pax-CDKN2a-Ro	ARMS	Mature	Pax-3 yes	p53 no	Rb no	Rhabdo	2	3.3333	1.3333	2.3333	2	3.66667	0	0	2	3	3	3.5	1	3
U37125	Myf6-p53	ERMS	Mature	Pax-3 No	P53 yes	Rb no	Rhabdo	2.3333	3.66667	1.66667	3.66667	2.3333	3.3333	2.5	3	2.3333	3.66667	2.66667	3.66667	1.66667	3.3333
U27285	Myf6-Pax3-p53	ARMS	Mature	Pax-3 yes	P53 yes	Rb no	Rhabdo	2.5	3	2.5	2.5	3	2.5	0	0	2	3	2	2	0	0
U27416	Myf6-Pax3-p53	ARMS	Mature	Pax-3 yes	P53 yes	Rb no	Rhabdo	2	3	1	4	1.5	3	x	x	1.5	3.5	2.5	3	0.5	2
U48484	Myf6-Pax3-p53	ARMS	Mature	Pax-3 yes	P53 yes	Rb no	Rhabdo	2	2	3	3	2	2	1	4	2	3	3	4	x	x
U26404	Myf6-Pax3-p53	ARMS or RMS (NOS)	Mature	Pax-3 yes	P53 yes	Rb no	Rhabdo	2	4	1	4	1.66667	3.66667	0	0	1.5	3	2	3	0.3333	1
U44927	Myf6-Pax3-p53	ARMS	Mature	Pax-3 yes	P53 yes	Rb no	Rhabdo	2	2.5	2	2.5	1	3	0	0	0.5	1.5	2.5	2.5	1	1
U21459	Myf6-Pax3-p53	ARMS	Mature	Pax-3 yes	P53 yes	Rb no	Rhabdo	2	4	2	3	3	3	x	x	2	4	2.5	3.5	0	0
U23674	Myf6-Pax3-p53-Rosa	ARMS	Mature	Pax-3 yes	P53 yes	Rb no	Rhabdo	2	4	2	4	3	3.66667	0	0	2.5	4	1.5	4	0.3333	1
U47689	Myf6-Pax3-p53-Rosa	ARMS	Mature	Pax-3 yes	P53 yes	Rb no	Rhabdo	2	2	2	4	3	4	x	x	1	3	3	4	2	3
U38855	Myf6-Pax3-p53-Rb	ARMS	Mature	Pax-3 yes	P53 yes	Rb yes	Rhabdo	x	x	x	x	x	x	x	x	x	x	x	x	1	3
U32853	Myf6-Pax3-p53-Rb	malignant epithelioid neoplasm, NOS (poorly differentiated)	Mature	Pax-3 yes	P53 yes	Rb yes	Non-rhabdo	2	3	1	2	1	3	0	0	2	3	3	2	1	2
U38172	Myf6-Pax3-p53-Rb	pleomorphic RMS	Mature	Pax-3 yes	P53 yes	Rb yes	Rhabdo	x	x	2	3	2	3	x	x	2	4	3	3	2	2
U38175	Myf6-Pax3-p53-Rb	spindle cell sarcoma, NOS	Mature	Pax-3 yes	P53 yes	Rb yes	Non-rhabdo	0	0	1	2	x	x	x	x	2	3	0	0	0	0
U32851	Myf6-Pax3-p53-Rb	RMS, NOS	Mature	Pax-3 yes	P53 yes	Rb yes	Rhabdo	1	2	1	1	1.5	3.5	0	0	0.5	1	x	x	0.5	1
U38917	Myf6-Pax3-p53-Rb	RMS, NOS	Mature	Pax-3 yes	P53 yes	Rb yes	Rhabdo	1.5	2.5	2	2.5	2	3.5	0	0	2	3	2	3.5	0.5	1.5
U28602	Myf6-PTC-p53	spindle cell sarcoma, NOS	Mature	Pax-3 No	P53 yes	Rb no	Non-rhabdo	x	x	2	2	x	x	x	x	x	x	x	x	x	x
U26495	Myf6-PTC-p53	spindle cell sarcoma, NOS	Mature	Pax-3 No	P53 yes	Rb no	Non-rhabdo	2	3	x	x	1	4	x	x	2	4	2	3	0	0
								1.5 or less is negative for intensity since 1 is indeterminate, 2 is weak and 3 is strong
