# Supplementary material for: Defining the Extracellular Matrix of Rhabdomyosarcoma
Source: Front Oncol. 2021 Feb 23;11:601957. doi: 10.3389/fonc.2021.601957 (PMC7942227; doi:10.3389/fonc.2021.601957)
Supplement: Supplementary Table 3 — Immunohistochemistry scores for each model across all tested analytes. [file Table_3.xlsx]

## Sheet: ARMS
BGN
Two-stage linear step-up procedure of Benjamini, Krieger and Yekutieli	Mean Diff.	Discovery?	q value	Individual P Value
Human TU vs. Human Line	6.279	Yes	<0.0001	<0.0001	A-B
Human TU vs. Human NM	2.17	Yes	<0.0001	<0.0001	A-C
Human Line vs. Human NM	-4.109	Yes	<0.0001	<0.0001	B-C
Mouse TU vs. Mouse NM	-1.37	Yes	0.0071	0.0068	D-E
Test details	Mean 1	Mean 2	Mean Diff.	SE of diff.	n1	n2	t	DF
Human TU vs. Human Line	6.496	0.2165	6.279	0.6647	35	4	9.447	623
Human TU vs. Human NM	6.496	4.326	2.17	0.2194	35	564	9.892	623
Human Line vs. Human NM	0.2165	4.326	-4.109	0.6319	4	564	6.503	623
Mouse TU vs. Mouse NM	3.801	5.171	-1.37	0.5041	13	12	2.717	623
COL18A1
Two-stage linear step-up procedure of Benjamini, Krieger and Yekutieli	Mean Diff.	Discovery?	q value	Individual P Value
Human TU vs. Human Line	2.517	Yes	<0.0001	<0.0001	A-B
Human TU vs. Human NM	3.491	Yes	<0.0001	<0.0001	A-C
Human Line vs. Human NM	0.9743	Yes	0.0005	0.0005	B-C
Mouse TU vs. Mouse NM	3.518	Yes	<0.0001	<0.0001	D-E
Test details	Mean 1	Mean 2	Mean Diff.	SE of diff.	n1	n2	t	DF
Human TU vs. Human Line	7.307	4.79	2.517	0.3128	35	10	8.044	637
Human TU vs. Human NM	7.307	3.816	3.491	0.152	35	564	22.97	637
Human Line vs. Human NM	4.79	3.816	0.9743	0.2783	10	564	3.5	637
Mouse TU vs. Mouse NM	6.138	2.62	3.518	0.341	24	9	10.32	637
COL4A1
Two-stage linear step-up procedure of Benjamini, Krieger and Yekutieli	Mean Diff.	Discovery?	q value	Individual P Value
Human TU vs. Human Line	-0.1946	No	0.177	0.6744	A-B
Human TU vs. Human NM	1.306	Yes	<0.0001	<0.0001	A-C
Human Line vs. Human NM	1.501	Yes	0.0004	0.0007	B-C
Mouse TU vs. Mouse NM	0.868	Yes	0.0048	0.0137	D-E
Test details	Mean 1	Mean 2	Mean Diff.	SE of diff.	n1	n2	t	DF
Human TU vs. Human Line	6.069	6.264	-0.1946	0.4631	35	4	0.4203	623
Human TU vs. Human NM	6.069	4.763	1.306	0.1528	35	564	8.547	623
Human Line vs. Human NM	6.264	4.763	1.501	0.4402	4	564	3.409	623
Mouse TU vs. Mouse NM	6.225	5.357	0.868	0.3512	13	12	2.471	623
COL4A2
Two-stage linear step-up procedure of Benjamini, Krieger and Yekutieli	Mean Diff.	Discovery?	q value	Individual P Value
Human TU vs. Human Line	-0.529	No	0.0584	0.2223	A-B
Human TU vs. Human NM	1.438	Yes	<0.0001	<0.0001	A-C
Human Line vs. Human NM	1.967	Yes	<0.0001	<0.0001	B-C
Mouse TU vs. Mouse NM	1.54	Yes	<0.0001	<0.0001	D-E
Test details	Mean 1	Mean 2	Mean Diff.	SE of diff.	n1	n2	t	DF
Human TU vs. Human Line	6.258	6.787	-0.529	0.433	35	4	1.222	622
Human TU vs. Human NM	6.258	4.819	1.438	0.1429	35	564	10.06	622
Human Line vs. Human NM	6.787	4.819	1.967	0.4117	4	564	4.779	622
Mouse TU vs. Mouse NM	5.655	4.115	1.54	0.3361	13	11	4.583	622
COL6A1
Two-stage linear step-up procedure of Benjamini, Krieger and Yekutieli	Mean Diff.	Discovery?	q value	Individual P Value
Human TU vs. Human Line	3.896	Yes	<0.0001	<0.0001	A-B
Human TU vs. Human NM	1.217	Yes	<0.0001	<0.0001	A-C
Human Line vs. Human NM	-2.68	Yes	<0.0001	<0.0001	B-C
Mouse TU vs. Mouse NM	0.4657	No	0.0534	0.2034	D-E
Test details	Mean 1	Mean 2	Mean Diff.	SE of diff.	n1	n2	t	DF
Human TU vs. Human Line	7.108	3.212	3.896	0.4822	35	4	8.08	623
Human TU vs. Human NM	7.108	5.891	1.217	0.1591	35	564	7.646	623
Human Line vs. Human NM	3.212	5.891	-2.68	0.4584	4	564	5.845	623
Mouse TU vs. Mouse NM	6.096	5.63	0.4657	0.3657	13	12	1.273	623
COL6A2
Two-stage linear step-up procedure of Benjamini, Krieger and Yekutieli	Mean Diff.	Discovery?	q value	Individual P Value
Human TU vs. Human Line	3.547	Yes	<0.0001	<0.0001	A-B
Human TU vs. Human NM	1.561	Yes	<0.0001	<0.0001	A-C
Human Line vs. Human NM	-1.987	Yes	<0.0001	<0.0001	B-C
Mouse TU vs. Mouse NM	-1.014	Yes	0.0089	0.0085	D-E
Test details	Mean 1	Mean 2	Mean Diff.	SE of diff.	n1	n2	t	DF
Human TU vs. Human Line	7.508	3.961	3.547	0.5065	35	4	7.004	623
Human TU vs. Human NM	7.508	5.947	1.561	0.1672	35	564	9.337	623
Human Line vs. Human NM	3.961	5.947	-1.987	0.4815	4	564	4.125	623
Mouse TU vs. Mouse NM	4.222	5.236	-1.014	0.3842	13	12	2.639	623
DSN
Two-stage linear step-up procedure of Benjamini, Krieger and Yekutieli	Mean Diff.	Discovery?	q value	Individual P Value
Human TU vs. Human Line	5.63	Yes	<0.0001	<0.0001	A-B
Human TU vs. Human NM	0.5618	Yes	0.0026	0.0024	A-C
Human Line vs. Human NM	-5.069	Yes	<0.0001	<0.0001	B-C
Mouse TU vs. Mouse NM	-6.888	Yes	<0.0001	<0.0001	D-E
Test details	Mean 1	Mean 2	Mean Diff.	SE of diff.	n1	n2	t	DF
Human TU vs. Human Line	6.567	0.937	5.63	0.5593	35	4	10.07	623
Human TU vs. Human NM	6.567	6.006	0.5618	0.1846	35	564	3.043	623
Human Line vs. Human NM	0.937	6.006	-5.069	0.5317	4	564	9.533	623
Mouse TU vs. Mouse NM	0.6371	7.525	-6.888	0.4242	13	12	16.24	623
FBN1
Two-stage linear step-up procedure of Benjamini, Krieger and Yekutieli	Mean Diff.	Discovery?	q value	Individual P Value
Human TU vs. Human Line	0.07261	No	0.2287	0.8713	A-B
Human TU vs. Human NM	2.183	Yes	<0.0001	<0.0001	A-C
Human Line vs. Human NM	2.11	Yes	<0.0001	<0.0001	B-C
Mouse TU vs. Mouse NM	-2.706	Yes	<0.0001	<0.0001	D-E
Test details	Mean 1	Mean 2	Mean Diff.	SE of diff.	n1	n2	t	DF
Human TU vs. Human Line	4.379	4.306	0.07261	0.4481	35	4	0.162	622
Human TU vs. Human NM	4.379	2.196	2.183	0.1479	35	564	14.76	622
Human Line vs. Human NM	4.306	2.196	2.11	0.426	4	564	4.954	622
Mouse TU vs. Mouse NM	1.397	4.103	-2.706	0.3478	13	11	7.781	622
FBN2
Two-stage linear step-up procedure of Benjamini, Krieger and Yekutieli	Mean Diff.	Discovery?	q value	Individual P Value
Human TU vs. Human Line	-3.127	Yes	<0.0001	<0.0001	A-B
Human TU vs. Human NM	0.7869	Yes	<0.0001	<0.0001	A-C
Human Line vs. Human NM	3.914	Yes	<0.0001	<0.0001	B-C
Mouse TU vs. Mouse NM	0.4311	Yes	<0.0001	<0.0001	D-E
Test details	Mean 1	Mean 2	Mean Diff.	SE of diff.	n1	n2	t	DF
Human TU vs. Human Line	0.8274	3.955	-3.127	0.1346	35	4	23.23	621
Human TU vs. Human NM	0.8274	0.04046	0.7869	0.04443	35	564	17.71	621
Human Line vs. Human NM	3.955	0.04046	3.914	0.128	4	564	30.58	621
Mouse TU vs. Mouse NM	0.4574	0.0263	0.4311	0.1073	13	10	4.018	621
FMOD
Two-stage linear step-up procedure of Benjamini, Krieger and Yekutieli	Mean Diff.	Discovery?	q value	Individual P Value
Human TU vs. Human Line	3.002	Yes	<0.0001	<0.0001	A-B
Human TU vs. Human NM	0.7738	Yes	0.0001	<0.0001	A-C
Human Line vs. Human NM	-2.228	Yes	0.0001	<0.0001	B-C
Mouse TU vs. Mouse NM	-5.194	Yes	<0.0001	<0.0001	D-E
Test details	Mean 1	Mean 2	Mean Diff.	SE of diff.	n1	n2	t	DF
Human TU vs. Human Line	3.757	0.7552	3.002	0.598	35	4	5.02	623
Human TU vs. Human NM	3.757	2.983	0.7738	0.1974	35	564	3.921	623
Human Line vs. Human NM	0.7552	2.983	-2.228	0.5685	4	564	3.92	623
Mouse TU vs. Mouse NM	0.02925	5.223	-5.194	0.4535	13	12	11.45	623
HSPG2
Two-stage linear step-up procedure of Benjamini, Krieger and Yekutieli	Mean Diff.	Discovery?	q value	Individual P Value
Human TU vs. Human Line	1.482	Yes	0.0004	0.0003	A-B
Human TU vs. Human NM	3.256	Yes	<0.0001	<0.0001	A-C
Human Line vs. Human NM	1.773	Yes	<0.0001	<0.0001	B-C
Mouse TU vs. Mouse NM	1.033	Yes	0.002	0.0019	D-E
Test details	Mean 1	Mean 2	Mean Diff.	SE of diff.	n1	n2	t	DF
Human TU vs. Human Line	7.663	6.18	1.482	0.4039	35	4	3.67	620
Human TU vs. Human NM	7.663	4.407	3.256	0.1333	35	564	24.43	620
Human Line vs. Human NM	6.18	4.407	1.773	0.3839	4	564	4.619	620
Mouse TU vs. Mouse NM	6.535	5.502	1.033	0.3318	13	9	3.112	620
P3H1
Two-stage linear step-up procedure of Benjamini, Krieger and Yekutieli	Mean Diff.	Discovery?	q value	Individual P Value
Human TU vs. Human Line	2.123	Yes	<0.0001	<0.0001	A-B
Human TU vs. Human NM	2.497	Yes	<0.0001	<0.0001	A-C
Human Line vs. Human NM	0.3739	No	0.0563	0.2144	B-C
Mouse TU vs. Mouse NM	1.136	Yes	<0.0001	<0.0001	D-E
Test details	Mean 1	Mean 2	Mean Diff.	SE of diff.	n1	n2	t	DF
Human TU vs. Human Line	4.948	2.825	2.123	0.3164	35	4	6.71	622
Human TU vs. Human NM	4.948	2.451	2.497	0.1044	35	564	23.91	622
Human Line vs. Human NM	2.825	2.451	0.3739	0.3008	4	564	1.243	622
Mouse TU vs. Mouse NM	4.952	3.816	1.136	0.2456	13	11	4.623	622
P3H2
Two-stage linear step-up procedure of Benjamini, Krieger and Yekutieli	Mean Diff.	Discovery?	q value	Individual P Value
Human TU vs. Human Line	0.8862	Yes	0.0057	0.0054	A-B
Human TU vs. Human NM	2.116	Yes	<0.0001	<0.0001	A-C
Human Line vs. Human NM	1.23	Yes	<0.0001	<0.0001	B-C
Mouse TU vs. Mouse NM	2.593	Yes	<0.0001	<0.0001	D-E
Test details	Mean 1	Mean 2	Mean Diff.	SE of diff.	n1	n2	t	DF
Human TU vs. Human Line	2.92	2.034	0.8862	0.3173	35	4	2.793	621
Human TU vs. Human NM	2.92	0.8035	2.116	0.1047	35	564	20.21	621
Human Line vs. Human NM	2.034	0.8035	1.23	0.3017	4	564	4.077	621
Mouse TU vs. Mouse NM	3.921	1.328	2.593	0.2529	13	10	10.25	621
P3H3
Two-stage linear step-up procedure of Benjamini, Krieger and Yekutieli	Mean Diff.	Discovery?	q value	Individual P Value
Human TU vs. Human Line	1.514	Yes	<0.0001	<0.0001	A-B
Human TU vs. Human NM	1.994	Yes	<0.0001	<0.0001	A-C
Human Line vs. Human NM	0.4807	Yes	0.0363	0.1382	B-C
Mouse TU vs. Mouse NM	0.8874	Yes	0.0004	0.0011	D-E
Test details	Mean 1	Mean 2	Mean Diff.	SE of diff.	n1	n2	t	DF
Human TU vs. Human Line	3.674	2.16	1.514	0.3406	35	4	4.445	621
Human TU vs. Human NM	3.674	1.679	1.994	0.1124	35	564	17.74	621
Human Line vs. Human NM	2.16	1.679	0.4807	0.3238	4	564	1.485	621
Mouse TU vs. Mouse NM	3.666	2.778	0.8874	0.2714	13	10	3.269	621
LUM
Two-stage linear step-up procedure of Benjamini, Krieger and Yekutieli	Mean Diff.	Discovery?	q value	Individual P Value
Human TU vs. Human Line	6.512	Yes	<0.0001	<0.0001	A-B
Human TU vs. Human NM	4.092	Yes	<0.0001	<0.0001	A-C
Human Line vs. Human NM	-2.419	Yes	0.0016	0.0015	B-C
Mouse TU vs. Mouse NM	-4.706	Yes	<0.0001	<0.0001	D-E
Test details	Mean 1	Mean 2	Mean Diff.	SE of diff.	n1	n2	t	DF
Human TU vs. Human Line	6.788	0.2763	6.512	0.7994	35	4	8.146	623
Human TU vs. Human NM	6.788	2.696	4.092	0.2638	35	564	15.51	623
Human Line vs. Human NM	0.2763	2.696	-2.419	0.76	4	564	3.184	623
Mouse TU vs. Mouse NM	0.02228	4.728	-4.706	0.6063	13	12	7.762	623
MMP10
Two-stage linear step-up procedure of Benjamini, Krieger and Yekutieli	Mean Diff.	Discovery?	q value	Individual P Value
Human TU vs. Human Line	-0.1211	No	0.4575	0.4357	A-B
Human TU vs. Human NM	0.005728	No	0.7174	0.911	A-C
Human Line vs. Human NM	0.1268	No	0.4575	0.3906	B-C
Mouse TU vs. Mouse NM	1.343	Yes	<0.0001	<0.0001	D-E
Test details	Mean 1	Mean 2	Mean Diff.	SE of diff.	n1	n2	t	DF
Human TU vs. Human Line	0.03575	0.1569	-0.1211	0.1553	35	4	0.7799	612
Human TU vs. Human NM	0.03575	0.03002	0.005728	0.05125	35	564	0.1118	612
Human Line vs. Human NM	0.1569	0.03002	0.1268	0.1476	4	564	0.8592	612
Mouse TU vs. Mouse NM	2.199	0.856	1.343	0.3053	13	1	4.399	612
MMP11
Two-stage linear step-up procedure of Benjamini, Krieger and Yekutieli	Mean Diff.	Discovery?	q value	Individual P Value
Human TU vs. Human Line	3.383	Yes	<0.0001	<0.0001	A-B
Human TU vs. Human NM	3.801	Yes	<0.0001	<0.0001	A-C
Human Line vs. Human NM	0.4174	Yes	0.029	0.1103	B-C
Mouse TU vs. Mouse NM	-2.427	Yes	<0.0001	<0.0001	D-E
Test details	Mean 1	Mean 2	Mean Diff.	SE of diff.	n1	n2	t	DF
Human TU vs. Human Line	4.325	0.9421	3.383	0.2746	35	4	12.32	612
Human TU vs. Human NM	4.325	0.5247	3.801	0.09062	35	564	41.94	612
Human Line vs. Human NM	0.9421	0.5247	0.4174	0.261	4	564	1.599	612
Mouse TU vs. Mouse NM	3.991	6.418	-2.427	0.5398	13	1	4.496	612
MMP12
Two-stage linear step-up procedure of Benjamini, Krieger and Yekutieli	Mean Diff.	Discovery?	q value	Individual P Value
Human TU vs. Human Line	0.8383	No	0.0973	0.1853	A-B
Mouse TU vs. Mouse NM	1.266	Yes	0.0218	0.0208	C-D
Test details	Mean 1	Mean 2	Mean Diff.	SE of diff.	n1	n2	t	DF
Human TU vs. Human Line	0.8577	0.01942	0.8383	0.625	35	4	1.341	56
Mouse TU vs. Mouse NM	1.4	0.1338	1.266	0.5321	13	8	2.38	56
MMP13
Two-stage linear step-up procedure of Benjamini, Krieger and Yekutieli	Mean Diff.	Discovery?	q value	Individual P Value
Human TU vs. Human Line	0.5494	Yes	0.0002	0.0002	A-B
Human TU vs. Human NM	0.5469	Yes	<0.0001	<0.0001	A-C
Human Line vs. Human NM	-0.002551	No	0.5172	0.9852	B-C
Mouse TU vs. Mouse NM	-0.1315	No	0.4506	0.6438	D-E
Test details	Mean 1	Mean 2	Mean Diff.	SE of diff.	n1	n2	t	DF
Human TU vs. Human Line	0.5552	0.005784	0.5494	0.1446	35	4	3.8	612
Human TU vs. Human NM	0.5552	0.008335	0.5469	0.04773	35	564	11.46	612
Human Line vs. Human NM	0.005784	0.008335	-0.002551	0.1375	4	564	0.01856	612
Mouse TU vs. Mouse NM	0.4914	0.6229	-0.1315	0.2843	13	1	0.4627	612
MMP2
Two-stage linear step-up procedure of Benjamini, Krieger and Yekutieli	Mean Diff.	Discovery?	q value	Individual P Value
Human TU vs. Human Line	-0.7221	No	0.1515	0.2164	A-B
Human TU vs. Human NM	-0.5032	Yes	0.0097	0.0092	A-C
Human Line vs. Human NM	0.2189	No	0.364	0.6933	B-C
Mouse TU vs. Mouse NM	-4.577	Yes	0.0002	<0.0001	D-E
Test details	Mean 1	Mean 2	Mean Diff.	SE of diff.	n1	n2	t	DF
Human TU vs. Human Line	4.272	4.994	-0.7221	0.5836	35	4	1.237	612
Human TU vs. Human NM	4.272	4.775	-0.5032	0.1926	35	564	2.613	612
Human Line vs. Human NM	4.994	4.775	0.2189	0.5548	4	564	0.3946	612
Mouse TU vs. Mouse NM	4.503	9.08	-4.577	1.147	13	1	3.989	612
MMP3
Two-stage linear step-up procedure of Benjamini, Krieger and Yekutieli	Mean Diff.	Discovery?	q value	Individual P Value
Human TU vs. Human Line	-0.4384	No	0.6974	0.7259	A-B
Human TU vs. Human NM	-1.869	Yes	<0.0001	<0.0001	A-C
Human Line vs. Human NM	-1.431	No	0.3606	0.2289	B-C
Mouse TU vs. Mouse NM	-0.1682	No	0.6974	0.8856	D-E
Test details	Mean 1	Mean 2	Mean Diff.	SE of diff.	n1	n2	t	DF
Human TU vs. Human Line	0.9428	1.381	-0.4384	1.25	35	4	0.3507	617
Human TU vs. Human NM	0.9428	2.812	-1.869	0.4125	35	564	4.532	617
Human Line vs. Human NM	1.381	2.812	-1.431	1.188	4	564	1.204	617
Mouse TU vs. Mouse NM	1.021	1.189	-0.1682	1.169	13	6	0.1439	617
MMP9
Two-stage linear step-up procedure of Benjamini, Krieger and Yekutieli	Mean Diff.	Discovery?	q value	Individual P Value
Human TU vs. Human Line	2.72	Yes	<0.0001	<0.0001	A-B
Human TU vs. Human NM	2.238	Yes	<0.0001	<0.0001	A-C
Human Line vs. Human NM	-0.4824	No	0.1538	0.2197	B-C
Mouse TU vs. Mouse NM	0.1823	No	0.4318	0.8224	D-E
Test details	Mean 1	Mean 2	Mean Diff.	SE of diff.	n1	n2	t	DF
Human TU vs. Human Line	2.786	0.06594	2.72	0.413	35	4	6.586	612
Human TU vs. Human NM	2.786	0.5484	2.238	0.1363	35	564	16.42	612
Human Line vs. Human NM	0.06594	0.5484	-0.4824	0.3927	4	564	1.229	612
Mouse TU vs. Mouse NM	1.599	1.417	0.1823	0.8121	13	1	0.2245	612
MXRA5
Two-stage linear step-up procedure of Benjamini, Krieger and Yekutieli	Mean Diff.	Discovery?	q value	Individual P Value
Human TU vs. Human Line	1.901	Yes	<0.0001	<0.0001	A-B
Human TU vs. Human NM	4.021	Yes	<0.0001	<0.0001	A-C
Human Line vs. Human NM	2.12	Yes	<0.0001	<0.0001	B-C
Test details	Mean 1	Mean 2	Mean Diff.	SE of diff.	n1	n2	t	DF
Human TU vs. Human Line	4.498	2.597	1.901	0.3679	35	4	5.167	600
Human TU vs. Human NM	4.498	0.477	4.021	0.1214	35	564	33.12	600
Human Line vs. Human NM	2.597	0.477	2.12	0.3497	4	564	6.062	600
OLFML2A
Two-stage linear step-up procedure of Benjamini, Krieger and Yekutieli	Mean Diff.	Discovery?	q value	Individual P Value
Human TU vs. Human Line	0.224	No	0.3643	0.6938	A-B
Human TU vs. Human NM	2.062	Yes	<0.0001	<0.0001	A-C
Human Line vs. Human NM	1.838	Yes	0.0008	0.0007	B-C
Mouse TU vs. Mouse NM	-1.209	No	0.196	0.28	D-E
Test details	Mean 1	Mean 2	Mean Diff.	SE of diff.	n1	n2	t	DF
Human TU vs. Human Line	4.881	4.657	0.224	0.5688	35	4	0.3938	612
Human TU vs. Human NM	4.881	2.819	2.062	0.1877	35	564	10.98	612
Human Line vs. Human NM	4.657	2.819	1.838	0.5408	4	564	3.399	612
Mouse TU vs. Mouse NM	1.627	2.836	-1.209	1.118	13	1	1.081	612
OMD
Two-stage linear step-up procedure of Benjamini, Krieger and Yekutieli	Mean Diff.	Discovery?	q value	Individual P Value
Human TU vs. Human Line	0.4511	No	0.2555	0.2048	A-B
Human TU vs. Human NM	0.05656	No	0.496	0.6298	A-C
Human Line vs. Human NM	-0.3945	No	0.2555	0.2434	B-C
Mouse TU vs. Mouse NM	-1.565	Yes	<0.0001	<0.0001	D-E
Test details	Mean 1	Mean 2	Mean Diff.	SE of diff.	n1	n2	t
Human TU vs. Human Line	0.9782	0.5272	0.4511	0.3554	35	4	1.269
Human TU vs. Human NM	0.9782	0.9217	0.05656	0.1173	35	564	0.4822
Human Line vs. Human NM	0.5272	0.9217	-0.3945	0.3378	4	564	1.168
Mouse TU vs. Mouse NM	0.2095	1.775	-1.565	0.2832	13	10	5.527
PLAT
Two-stage linear step-up procedure of Benjamini, Krieger and Yekutieli	Mean Diff.	Discovery?	q value	Individual P Value
Human TU vs. Human Line	-1.012	Yes	0.0165	0.0157	A-B
Human TU vs. Human NM	1.942	Yes	<0.0001	<0.0001	A-C
Human Line vs. Human NM	2.954	Yes	<0.0001	<0.0001	B-C
Mouse TU vs. Mouse NM	1.974	Yes	<0.0001	<0.0001	D-E
Test details	Mean 1	Mean 2	Mean Diff.	SE of diff.	n1	n2	t	DF
Human TU vs. Human Line	4.459	5.471	-1.012	0.4179	35	4	2.422	622
Human TU vs. Human NM	4.459	2.516	1.942	0.1379	35	564	14.08	622
Human Line vs. Human NM	5.471	2.516	2.954	0.3973	4	564	7.436	622
Mouse TU vs. Mouse NM	4.343	2.369	1.974	0.3244	13	11	6.085	622
PLAUR
Two-stage linear step-up procedure of Benjamini, Krieger and Yekutieli	Mean Diff.	Discovery?	q value	Individual P Value
Human TU vs. Human Line	0.4616	Yes	0.0408	0.1553	A-B
Human TU vs. Human NM	2.049	Yes	<0.0001	<0.0001	A-C
Human Line vs. Human NM	1.587	Yes	<0.0001	<0.0001	B-C
Mouse TU vs. Mouse NM	3.995	Yes	<0.0001	<0.0001	D-E
Test details	Mean 1	Mean 2	Mean Diff.	SE of diff.	n1	n2	t	DF
Human TU vs. Human Line	3.076	2.614	0.4616	0.3245	35	4	1.423	621
Human TU vs. Human NM	3.076	1.027	2.049	0.1071	35	564	19.13	621
Human Line vs. Human NM	2.614	1.027	1.587	0.3085	4	564	5.145	621
Mouse TU vs. Mouse NM	5.387	1.392	3.995	0.2586	13	10	15.45	621
PLOD1
Two-stage linear step-up procedure of Benjamini, Krieger and Yekutieli	Mean Diff.	Discovery?	q value	Individual P Value
Human TU vs. Human Line	-0.3475	No	0.0627	0.2389	A-B
Human TU vs. Human NM	1.378	Yes	<0.0001	<0.0001	A-C
Human Line vs. Human NM	1.726	Yes	<0.0001	<0.0001	B-C
Mouse TU vs. Mouse NM	1.588	Yes	<0.0001	<0.0001	D-E
Test details	Mean 1	Mean 2	Mean Diff.	SE of diff.	n1	n2	t	DF
Human TU vs. Human Line	6.057	6.405	-0.3475	0.2948	35	4	1.179	623
Human TU vs. Human NM	6.057	4.679	1.378	0.09731	35	564	14.16	623
Human Line vs. Human NM	6.405	4.679	1.726	0.2803	4	564	6.157	623
Mouse TU vs. Mouse NM	5.457	3.869	1.588	0.2236	13	12	7.104	623
PLOD2
Two-stage linear step-up procedure of Benjamini, Krieger and Yekutieli	Mean Diff.	Discovery?	q value	Individual P Value
Human TU vs. Human Line	0.3019	No	0.1114	0.4243	A-B
Human TU vs. Human NM	1.981	Yes	<0.0001	<0.0001	A-C
Human Line vs. Human NM	1.679	Yes	<0.0001	<0.0001	B-C
Mouse TU vs. Mouse NM	1.311	Yes	<0.0001	<0.0001	D-E
Test details	Mean 1	Mean 2	Mean Diff.	SE of diff.	n1	n2	t	DF
Human TU vs. Human Line	3.532	3.23	0.3019	0.3777	35	4	0.7994	623
Human TU vs. Human NM	3.532	1.551	1.981	0.1246	35	564	15.89	623
Human Line vs. Human NM	3.23	1.551	1.679	0.359	4	564	4.676	623
Mouse TU vs. Mouse NM	3.594	2.284	1.311	0.2864	13	12	4.575	623
SERPINE1
Two-stage linear step-up procedure of Benjamini, Krieger and Yekutieli	Mean Diff.	Discovery?	q value	Individual P Value
Human TU vs. Human Line	1.298	No	0.067	0.0638	A-B
Human TU vs. Human NM	-0.154	No	0.3973	0.5045	A-C
Human Line vs. Human NM	-1.452	Yes	0.0461	0.0293	B-C
Mouse TU vs. Mouse NM	1.746	Yes	0.0078	0.0025	D-E
Test details	Mean 1	Mean 2	Mean Diff.	SE of diff.	n1	n2	t	DF
Human TU vs. Human Line	3.331	2.033	1.298	0.6989	35	4	1.857	620
Human TU vs. Human NM	3.331	3.485	-0.154	0.2307	35	564	0.6678	620
Human Line vs. Human NM	2.033	3.485	-1.452	0.6644	4	564	2.185	620
Mouse TU vs. Mouse NM	4.158	2.413	1.746	0.5742	13	9	3.04	620

## Sheet: ERMS
BGN
Two-stage linear step-up procedure of Benjamini, Krieger and Yekutieli	Mean Diff.	Discovery?	q value	Individual P Value
Human TU vs. Human Line	1.812	Yes	0.0008	0.0016	A-B
Human TU vs. Human NM	2.696	Yes	<0.0001	<0.0001	A-C
Human Line vs. Human NM	0.8839	Yes	0.0285	0.1085	B-C
Mouse TU vs. Mouse NM	2.015	Yes	0.0016	0.0045	D-E
Test details	Mean 1	Mean 2	Mean Diff.	SE of diff.	n1	n2	t	DF
Human TU vs. Human Line	7.022	5.21	1.812	0.5711	57	5	3.173	637
Human TU vs. Human NM	7.022	4.326	2.696	0.1702	57	564	15.84	637
Human Line vs. Human NM	5.21	4.326	0.8839	0.55	5	564	1.607	637
Mouse TU vs. Mouse NM	7.186	5.171	2.015	0.7069	4	12	2.851	637
COL18A1
Two-stage linear step-up procedure of Benjamini, Krieger and Yekutieli	Mean Diff.	Discovery?	q value	Individual P Value
Human TU vs. Human Line	1.089	Yes	0.0045	0.0043	A-B
Human TU vs. Human NM	3.016	Yes	<0.0001	<0.0001	A-C
Human Line vs. Human NM	1.928	Yes	<0.0001	<0.0001	B-C
Mouse TU vs. Mouse NM	2.653	Yes	<0.0001	<0.0001	D-E
Test details	Mean 1	Mean 2	Mean Diff.	SE of diff.	n1	n2	t	DF
Human TU vs. Human Line	6.832	5.743	1.089	0.3801	57	5	2.864	634
Human TU vs. Human NM	6.832	3.816	3.016	0.1133	57	564	26.63	634
Human Line vs. Human NM	5.743	3.816	1.928	0.3661	5	564	5.265	634
Mouse TU vs. Mouse NM	5.273	2.62	2.653	0.4898	4	9	5.417	634
COL4A1
Two-stage linear step-up procedure of Benjamini, Krieger and Yekutieli	Mean Diff.	Discovery?	q value	Individual P Value
Human TU vs. Human Line	-0.8559	Yes	0.0384	0.0366	A-B
Human TU vs. Human NM	1.931	Yes	<0.0001	<0.0001	A-C
Human Line vs. Human NM	2.787	Yes	<0.0001	<0.0001	B-C
Mouse TU vs. Mouse NM	-1.556	Yes	0.0031	0.0022	D-E
Test details	Mean 1	Mean 2	Mean Diff.	SE of diff.	n1	n2	t	DF
Human TU vs. Human Line	6.694	7.55	-0.8559	0.4085	57	5	2.095	637
Human TU vs. Human NM	6.694	4.763	1.931	0.1217	57	564	15.86	637
Human Line vs. Human NM	7.55	4.763	2.787	0.3935	5	564	7.083	637
Mouse TU vs. Mouse NM	3.801	5.357	-1.556	0.5057	4	12	3.076	637
COL4A2
Two-stage linear step-up procedure of Benjamini, Krieger and Yekutieli	Mean Diff.	Discovery?	q value	Individual P Value
Human TU vs. Human Line	-0.9634	Yes	0.004	0.0113	A-B
Human TU vs. Human NM	2.206	Yes	<0.0001	<0.0001	A-C
Human Line vs. Human NM	3.17	Yes	<0.0001	<0.0001	B-C
Mouse TU vs. Mouse NM	-0.6753	Yes	0.0408	0.1555	D-E
Test details	Mean 1	Mean 2	Mean Diff.	SE of diff.	n1	n2	t	DF
Human TU vs. Human Line	7.026	7.989	-0.9634	0.3794	57	5	2.539	636
Human TU vs. Human NM	7.026	4.819	2.206	0.1131	57	564	19.51	636
Human Line vs. Human NM	7.989	4.819	3.17	0.3654	5	564	8.675	636
Mouse TU vs. Mouse NM	3.44	4.115	-0.6753	0.4749	4	11	1.422	636
COL6A1
Two-stage linear step-up procedure of Benjamini, Krieger and Yekutieli	Mean Diff.	Discovery?	q value	Individual P Value
Human TU vs. Human Line	2.425	Yes	<0.0001	<0.0001	A-B
Human TU vs. Human NM	2.22	Yes	<0.0001	<0.0001	A-C
Human Line vs. Human NM	-0.2051	No	0.3218	0.6129	B-C
Mouse TU vs. Mouse NM	0.7575	No	0.1024	0.1463	D-E
Test details	Mean 1	Mean 2	Mean Diff.	SE of diff.	n1	n2	t	DF
Human TU vs. Human Line	8.111	5.686	2.425	0.4207	57	5	5.765	637
Human TU vs. Human NM	8.111	5.891	2.22	0.1254	57	564	17.71	637
Human Line vs. Human NM	5.686	5.891	-0.2051	0.4052	5	564	0.5062	637
Mouse TU vs. Mouse NM	6.388	5.63	0.7575	0.5208	4	12	1.455	637
COL6A2
Two-stage linear step-up procedure of Benjamini, Krieger and Yekutieli	Mean Diff.	Discovery?	q value	Individual P Value
Human TU vs. Human Line	2.292	Yes	<0.0001	<0.0001	A-B
Human TU vs. Human NM	2.292	Yes	<0.0001	<0.0001	A-C
Human Line vs. Human NM	0.0004478	No	0.5245	0.9991	B-C
Mouse TU vs. Mouse NM	0.4526	No	0.2732	0.3903	D-E
Test details	Mean 1	Mean 2	Mean Diff.	SE of diff.	n1	n2	t	DF
Human TU vs. Human Line	8.24	5.948	2.292	0.4253	57	5	5.389	637
Human TU vs. Human NM	8.24	5.947	2.292	0.1267	57	564	18.09	637
Human Line vs. Human NM	5.948	5.947	0.0004478	0.4096	5	564	0.001093	637
Mouse TU vs. Mouse NM	5.688	5.236	0.4526	0.5264	4	12	0.8597	637
DCN
Two-stage linear step-up procedure of Benjamini, Krieger and Yekutieli	Mean Diff.	Discovery?	q value	Individual P Value
Human TU vs. Human Line	3.092	Yes	<0.0001	<0.0001	A-B
Human TU vs. Human NM	2.539	Yes	<0.0001	<0.0001	A-C
Human Line vs. Human NM	-0.5535	No	0.0625	0.2381	B-C
Mouse TU vs. Mouse NM	-3.422	Yes	<0.0001	<0.0001	D-E
Test details	Mean 1	Mean 2	Mean Diff.	SE of diff.	n1	n2	t	DF
Human TU vs. Human Line	8.544	5.452	3.092	0.4867	57	5	6.353	637
Human TU vs. Human NM	8.544	6.006	2.539	0.145	57	564	17.5	637
Human Line vs. Human NM	5.452	6.006	-0.5535	0.4687	5	564	1.181	637
Mouse TU vs. Mouse NM	4.103	7.525	-3.422	0.6025	4	12	5.681	637
FBN1
Two-stage linear step-up procedure of Benjamini, Krieger and Yekutieli	Mean Diff.	Discovery?	q value	Individual P Value
Human TU vs. Human Line	0.7525	Yes	0.041	0.0585	A-B
Human TU vs. Human NM	3.333	Yes	<0.0001	<0.0001	A-C
Human Line vs. Human NM	2.58	Yes	<0.0001	<0.0001	B-C
Mouse TU vs. Mouse NM	-0.5843	No	0.1262	0.2403	D-E
Test details	Mean 1	Mean 2	Mean Diff.	SE of diff.	n1	n2	t	DF
Human TU vs. Human Line	5.528	4.776	0.7525	0.3971	57	5	1.895	636
Human TU vs. Human NM	5.528	2.196	3.333	0.1183	57	564	28.16	636
Human Line vs. Human NM	4.776	2.196	2.58	0.3824	5	564	6.747	636
Mouse TU vs. Mouse NM	3.519	4.103	-0.5843	0.4971	4	11	1.175	636
FBN2
Two-stage linear step-up procedure of Benjamini, Krieger and Yekutieli	Mean Diff.	Discovery?	q value	Individual P Value
Human TU vs. Human Line	0.09878	No	0.3676	0.7002	A-B
Human TU vs. Human NM	4.022	Yes	<0.0001	<0.0001	A-C
Human Line vs. Human NM	3.923	Yes	<0.0001	<0.0001	B-C
Mouse TU vs. Mouse NM	0.1423	No	0.3676	0.6619	D-E
Test details	Mean 1	Mean 2	Mean Diff.	SE of diff.	n1	n2	t	DF
Human TU vs. Human Line	4.062	3.963	0.09878	0.2564	57	5	0.3853	635
Human TU vs. Human NM	4.062	0.04046	4.022	0.0764	57	564	52.64	635
Human Line vs. Human NM	3.963	0.04046	3.923	0.2469	5	564	15.89	635
Mouse TU vs. Mouse NM	0.1686	0.0263	0.1423	0.3252	4	10	0.4374	635
FMOD
Two-stage linear step-up procedure of Benjamini, Krieger and Yekutieli	Mean Diff.	Discovery?	q value	Individual P Value
Human TU vs. Human Line	1.529	Yes	0.0031	0.0089	A-B
Human TU vs. Human NM	1.545	Yes	<0.0001	<0.0001	A-C
Human Line vs. Human NM	0.01661	No	0.2563	0.9764	B-C
Mouse TU vs. Mouse NM	-5.026	Yes	<0.0001	<0.0001	D-E
Test details	Mean 1	Mean 2	Mean Diff.	SE of diff.	n1	n2	t	DF
Human TU vs. Human Line	4.529	3	1.529	0.5824	57	5	2.625	637
Human TU vs. Human NM	4.529	2.983	1.545	0.1736	57	564	8.905	637
Human Line vs. Human NM	3	2.983	0.01661	0.5609	5	564	0.02961	637
Mouse TU vs. Mouse NM	0.1971	5.223	-5.026	0.7209	4	12	6.971	637
HSPG2
Two-stage linear step-up procedure of Benjamini, Krieger and Yekutieli	Mean Diff.	Discovery?	q value	Individual P Value
Human TU vs. Human Line	2.846	Yes	<0.0001	<0.0001	A-B
Human TU vs. Human NM	2.409	Yes	<0.0001	<0.0001	A-C
Human Line vs. Human NM	-0.4375	No	0.0991	0.1887	B-C
Mouse TU vs. Mouse NM	0.824	Yes	0.0451	0.0644	D-E
Test details	Mean 1	Mean 2	Mean Diff.	SE of diff.	n1	n2	t	DF
Human TU vs. Human Line	6.816	3.969	2.846	0.3452	57	5	8.245	634
Human TU vs. Human NM	6.816	4.407	2.409	0.1029	57	564	23.42	634
Human Line vs. Human NM	3.969	4.407	-0.4375	0.3324	5	564	1.316	634
Mouse TU vs. Mouse NM	6.326	5.502	0.824	0.4447	4	9	1.853	634
P3H1
Two-stage linear step-up procedure of Benjamini, Krieger and Yekutieli	Mean Diff.	Discovery?	q value	Individual P Value
Human TU vs. Human Line	3.141	Yes	<0.0001	<0.0001	A-B
Human TU vs. Human NM	3.465	Yes	<0.0001	<0.0001	A-C
Human Line vs. Human NM	0.3245	No	0.0697	0.2654	B-C
Mouse TU vs. Mouse NM	1.025	Yes	0.0024	0.007	D-E
Test details	Mean 1	Mean 2	Mean Diff.	SE of diff.	n1	n2	t	DF
Human TU vs. Human Line	5.916	2.775	3.141	0.3023	57	5	10.39	636
Human TU vs. Human NM	5.916	2.451	3.465	0.09009	57	564	38.46	636
Human Line vs. Human NM	2.775	2.451	0.3245	0.2912	5	564	1.115	636
Mouse TU vs. Mouse NM	4.841	3.816	1.025	0.3785	4	11	2.708	636
P3H2
Two-stage linear step-up procedure of Benjamini, Krieger and Yekutieli	Mean Diff.	Discovery?	q value	Individual P Value
Human TU vs. Human Line	2.311	Yes	<0.0001	<0.0001	A-B
Human TU vs. Human NM	3.099	Yes	<0.0001	<0.0001	A-C
Human Line vs. Human NM	0.7871	Yes	0.0013	0.0036	B-C
Mouse TU vs. Mouse NM	0.3633	No	0.0804	0.3061	D-E
Test details	Mean 1	Mean 2	Mean Diff.	SE of diff.	n1	n2	t	DF
Human TU vs. Human Line	3.902	1.591	2.311	0.2796	57	5	8.267	635
Human TU vs. Human NM	3.902	0.8035	3.099	0.08332	57	564	37.19	635
Human Line vs. Human NM	1.591	0.8035	0.7871	0.2693	5	564	2.923	635
Mouse TU vs. Mouse NM	1.692	1.328	0.3633	0.3547	4	10	1.024	635
P3H3
Two-stage linear step-up procedure of Benjamini, Krieger and Yekutieli	Mean Diff.	Discovery?	q value	Individual P Value
Human TU vs. Human Line	2.956	Yes	<0.0001	<0.0001	A-B
Human TU vs. Human NM	3.691	Yes	<0.0001	<0.0001	A-C
Human Line vs. Human NM	0.7349	Yes	0.006	0.017	B-C
Mouse TU vs. Mouse NM	0.1265	No	0.1981	0.7546	D-E
Test details	Mean 1	Mean 2	Mean Diff.	SE of diff.	n1	n2	t	DF
Human TU vs. Human Line	5.37	2.414	2.956	0.319	57	5	9.269	635
Human TU vs. Human NM	5.37	1.679	3.691	0.09505	57	564	38.84	635
Human Line vs. Human NM	2.414	1.679	0.7349	0.3072	5	564	2.392	635
Mouse TU vs. Mouse NM	2.905	2.778	0.1265	0.4046	4	10	0.3127	635
LUM
Two-stage linear step-up procedure of Benjamini, Krieger and Yekutieli	Mean Diff.	Discovery?	q value	Individual P Value
Human TU vs. Human Line	1.879	Yes	0.0074	0.007	A-B
Human TU vs. Human NM	5.072	Yes	<0.0001	<0.0001	A-C
Human Line vs. Human NM	3.192	Yes	<0.0001	<0.0001	B-C
Mouse TU vs. Mouse NM	-4.491	Yes	<0.0001	<0.0001	D-E
Test details	Mean 1	Mean 2	Mean Diff.	SE of diff.	n1	n2	t	DF
Human TU vs. Human Line	7.767	5.888	1.879	0.6952	57	5	2.703	637
Human TU vs. Human NM	7.767	2.696	5.072	0.2072	57	564	24.48	637
Human Line vs. Human NM	5.888	2.696	3.192	0.6696	5	564	4.768	637
Mouse TU vs. Mouse NM	0.237	4.728	-4.491	0.8606	4	12	5.219	637
MMP10
Two-stage linear step-up procedure of Benjamini, Krieger and Yekutieli	Mean Diff.	Discovery?	q value	Individual P Value
Human TU vs. Human Line	-1.224	Yes	<0.0001	<0.0001	A-B
Human TU vs. Human NM	0.2631	Yes	<0.0001	<0.0001	A-C
Human Line vs. Human NM	1.487	Yes	<0.0001	<0.0001	B-C
Mouse TU vs. Mouse NM	-0.4834	Yes	0.0367	0.1397	D-E
Test details	Mean 1	Mean 2	Mean Diff.	SE of diff.	n1	n2	t	DF
Human TU vs. Human Line	0.2932	1.517	-1.224	0.1363	57	5	8.978	626
Human TU vs. Human NM	0.2932	0.03002	0.2631	0.04063	57	564	6.477	626
Human Line vs. Human NM	1.517	0.03002	1.487	0.1313	5	564	11.33	626
Mouse TU vs. Mouse NM	0.3726	0.856	-0.4834	0.3268	4	1	1.479	626
MMP11
Two-stage linear step-up procedure of Benjamini, Krieger and Yekutieli	Mean Diff.	Discovery?	q value	Individual P Value
Human TU vs. Human Line	1.059	Yes	0.0001	0.0001	A-B
Human TU vs. Human NM	4.623	Yes	<0.0001	<0.0001	A-C
Human Line vs. Human NM	3.563	Yes	<0.0001	<0.0001	B-C
Mouse TU vs. Mouse NM	-2.765	Yes	<0.0001	<0.0001	D-E
Test details	Mean 1	Mean 2	Mean Diff.	SE of diff.	n1	n2	t	DF
Human TU vs. Human Line	5.148	4.088	1.059	0.2711	57	5	3.909	626
Human TU vs. Human NM	5.148	0.5247	4.623	0.08077	57	564	57.23	626
Human Line vs. Human NM	4.088	0.5247	3.563	0.2611	5	564	13.65	626
Mouse TU vs. Mouse NM	3.654	6.418	-2.765	0.6498	4	1	4.255	626
MMP12
Two-stage linear step-up procedure of Benjamini, Krieger and Yekutieli	Mean Diff.	Discovery?	q value	Individual P Value
Human TU vs. Human Line	-1.418	Yes	0.0002	0.0002	A-B
Mouse TU vs. Mouse NM	-0.1162	No	0.4219	0.8036	C-D
Test details	Mean 1	Mean 2	Mean Diff.	SE of diff.	n1	n2	t	DF
Human TU vs. Human Line	0.2964	1.715	-1.418	0.3545	57	5	4.001	70
Mouse TU vs. Mouse NM	0.0176	0.1338	-0.1162	0.4654	4	8	0.2497	70
MMP13
Two-stage linear step-up procedure of Benjamini, Krieger and Yekutieli	Mean Diff.	Discovery?	q value	Individual P Value
Human TU vs. Human Line	0.0669	No	0.3566	0.6792	A-B
Human TU vs. Human NM	0.592	Yes	<0.0001	<0.0001	A-C
Human Line vs. Human NM	0.5251	Yes	0.0008	0.0008	B-C
Mouse TU vs. Mouse NM	-0.5271	No	0.122	0.1743	D-E
Test details	Mean 1	Mean 2	Mean Diff.	SE of diff.	n1	n2	t	DF
Human TU vs. Human Line	0.6003	0.5334	0.0669	0.1617	57	5	0.4138	626
Human TU vs. Human NM	0.6003	0.008335	0.592	0.04817	57	564	12.29	626
Human Line vs. Human NM	0.5334	0.008335	0.5251	0.1557	5	564	3.372	626
Mouse TU vs. Mouse NM	0.09584	0.6229	-0.5271	0.3875	4	1	1.36	626
MMP2
Two-stage linear step-up procedure of Benjamini, Krieger and Yekutieli	Mean Diff.	Discovery?	q value	Individual P Value
Human TU vs. Human Line	3.642	Yes	<0.0001	<0.0001	A-B
Human TU vs. Human NM	1.737	Yes	<0.0001	<0.0001	A-C
Human Line vs. Human NM	-1.905	Yes	0.0002	0.0001	B-C
Mouse TU vs. Mouse NM	-3.001	Yes	0.0147	0.014	D-E
Test details	Mean 1	Mean 2	Mean Diff.	SE of diff.	n1	n2	t	DF
Human TU vs. Human Line	6.512	2.87	3.642	0.5079	57	5	7.171	626
Human TU vs. Human NM	6.512	4.775	1.737	0.1514	57	564	11.47	626
Human Line vs. Human NM	2.87	4.775	-1.905	0.4892	5	564	3.895	626
Mouse TU vs. Mouse NM	6.079	9.08	-3.001	1.218	4	1	2.465	626
MMP3
Two-stage linear step-up procedure of Benjamini, Krieger and Yekutieli	Mean Diff.	Discovery?	q value	Individual P Value
Human TU vs. Human Line	-1.544	No	0.2506	0.1591	A-B
Human TU vs. Human NM	-2.298	Yes	<0.0001	<0.0001	A-C
Human Line vs. Human NM	-0.7541	No	0.4697	0.4749	B-C
Mouse TU vs. Mouse NM	-0.8029	No	0.4697	0.5965	D-E
Test details	Mean 1	Mean 2	Mean Diff.	SE of diff.	n1	n2	t	DF
Human TU vs. Human Line	0.5141	2.058	-1.544	1.095	57	5	1.41	631
Human TU vs. Human NM	0.5141	2.812	-2.298	0.3263	57	564	7.042	631
Human Line vs. Human NM	2.058	2.812	-0.7541	1.055	5	564	0.715	631
Mouse TU vs. Mouse NM	0.3865	1.189	-0.8029	1.516	4	6	0.5297	631
MMP9
Two-stage linear step-up procedure of Benjamini, Krieger and Yekutieli	Mean Diff.	Discovery?	q value	Individual P Value
Human TU vs. Human Line	-0.8971	Yes	0.0041	0.0116	A-B
Human TU vs. Human NM	1.57	Yes	<0.0001	<0.0001	A-C
Human Line vs. Human NM	2.467	Yes	<0.0001	<0.0001	B-C
Mouse TU vs. Mouse NM	0.08043	No	0.2427	0.9246	D-E
Test details	Mean 1	Mean 2	Mean Diff.	SE of diff.	n1	n2	t	DF
Human TU vs. Human Line	2.118	3.016	-0.8971	0.3545	57	5	2.531	626
Human TU vs. Human NM	2.118	0.5484	1.57	0.1056	57	564	14.86	626
Human Line vs. Human NM	3.016	0.5484	2.467	0.3414	5	564	7.226	626
Mouse TU vs. Mouse NM	1.497	1.417	0.08043	0.8498	4	1	0.09465	626
MXRA5
Two-stage linear step-up procedure of Benjamini, Krieger and Yekutieli	Mean Diff.	Discovery?	q value	Individual P Value
Human TU vs. Human Line	1.143	Yes	0.0013	0.0012	A-B
Human TU vs. Human NM	3.175	Yes	<0.0001	<0.0001	A-C
Human Line vs. Human NM	2.032	Yes	<0.0001	<0.0001	B-C
Test details	Mean 1	Mean 2	Mean Diff.	SE of diff.	n1	n2	t	DF
Human TU vs. Human Line	3.652	2.509	1.143	0.3512	57	5	3.254	623
Human TU vs. Human NM	3.652	0.477	3.175	0.1046	57	564	30.34	623
Human Line vs. Human NM	2.509	0.477	2.032	0.3382	5	564	6.008	623
OLFML2A
Two-stage linear step-up procedure of Benjamini, Krieger and Yekutieli	Mean Diff.	Discovery?	q value	Individual P Value
Human TU vs. Human Line	-1.783	Yes	0.0001	0.0003	A-B
Human TU vs. Human NM	1.384	Yes	<0.0001	<0.0001	A-C
Human Line vs. Human NM	3.168	Yes	<0.0001	<0.0001	B-C
Mouse TU vs. Mouse NM	-1.461	No	0.0575	0.2189	D-E
Test details	Mean 1	Mean 2	Mean Diff.	SE of diff.	n1	n2	t	DF
Human TU vs. Human Line	4.203	5.986	-1.783	0.4952	57	5	3.601	626
Human TU vs. Human NM	4.203	2.819	1.384	0.1476	57	564	9.381	626
Human Line vs. Human NM	5.986	2.819	3.168	0.4769	5	564	6.642	626
Mouse TU vs. Mouse NM	1.375	2.836	-1.461	1.187	4	1	1.231	626
OMD
Two-stage linear step-up procedure of Benjamini, Krieger and Yekutieli	Mean Diff.	Discovery?	q value	Individual P Value
Human TU vs. Human Line	0.3249	No	0.4293	0.3067	A-B
Human TU vs. Human NM	0.003769	No	>0.9999	0.9682	A-C
Human Line vs. Human NM	-0.3212	No	0.4293	0.2941	B-C
Mouse TU vs. Mouse NM	-0.5545	No	0.4293	0.1692	D-E
Test details	Mean 1	Mean 2	Mean Diff.	SE of diff.	n1	n2	t	DF
Human TU vs. Human Line	0.9254	0.6005	0.3249	0.3176	57	5	1.023	635
Human TU vs. Human NM	0.9254	0.9217	0.003769	0.09464	57	564	0.03982	635
Human Line vs. Human NM	0.6005	0.9217	-0.3212	0.3059	5	564	1.05	635
Mouse TU vs. Mouse NM	1.22	1.775	-0.5545	0.4029	4	10	1.376	635
PLAT
Two-stage linear step-up procedure of Benjamini, Krieger and Yekutieli	Mean Diff.	Discovery?	q value	Individual P Value
Human TU vs. Human Line	-2.251	Yes	<0.0001	<0.0001	A-B
Human TU vs. Human NM	2.054	Yes	<0.0001	<0.0001	A-C
Human Line vs. Human NM	4.304	Yes	<0.0001	<0.0001	B-C
Mouse TU vs. Mouse NM	2.564	Yes	<0.0001	<0.0001	D-E
Test details	Mean 1	Mean 2	Mean Diff.	SE of diff.	n1	n2	t	DF
Human TU vs. Human Line	4.57	6.821	-2.251	0.3998	57	5	5.629	636
Human TU vs. Human NM	4.57	2.516	2.054	0.1191	57	564	17.24	636
Human Line vs. Human NM	6.821	2.516	4.304	0.3851	5	564	11.18	636
Mouse TU vs. Mouse NM	4.934	2.369	2.564	0.5005	4	11	5.124	636
PLAUR
Two-stage linear step-up procedure of Benjamini, Krieger and Yekutieli	Mean Diff.	Discovery?	q value	Individual P Value
Human TU vs. Human Line	-0.172	No	0.1508	0.5746	A-B
Human TU vs. Human NM	3.627	Yes	<0.0001	<0.0001	A-C
Human Line vs. Human NM	3.799	Yes	<0.0001	<0.0001	B-C
Mouse TU vs. Mouse NM	4.806	Yes	<0.0001	<0.0001	D-E
Test details	Mean 1	Mean 2	Mean Diff.	SE of diff.	n1	n2	t	DF
Human TU vs. Human Line	4.654	4.827	-0.172	0.3063	57	5	0.5616	635
Human TU vs. Human NM	4.654	1.027	3.627	0.09128	57	564	39.74	635
Human Line vs. Human NM	4.827	1.027	3.799	0.295	5	564	12.88	635
Mouse TU vs. Mouse NM	6.198	1.392	4.806	0.3886	4	10	12.37	635
PLOD1
Two-stage linear step-up procedure of Benjamini, Krieger and Yekutieli	Mean Diff.	Discovery?	q value	Individual P Value
Human TU vs. Human Line	0.2294	No	0.1048	0.3992	A-B
Human TU vs. Human NM	1.942	Yes	<0.0001	<0.0001	A-C
Human Line vs. Human NM	1.713	Yes	<0.0001	<0.0001	B-C
Mouse TU vs. Mouse NM	0.8428	Yes	0.0044	0.0125	D-E
Test details	Mean 1	Mean 2	Mean Diff.	SE of diff.	n1	n2	t	DF
Human TU vs. Human Line	6.621	6.392	0.2294	0.2719	57	5	0.8436	637
Human TU vs. Human NM	6.621	4.679	1.942	0.08102	57	564	23.97	637
Human Line vs. Human NM	6.392	4.679	1.713	0.2618	5	564	6.541	637
Mouse TU vs. Mouse NM	4.712	3.869	0.8428	0.3365	4	12	2.504	637
PLOD2
Two-stage linear step-up procedure of Benjamini, Krieger and Yekutieli	Mean Diff.	Discovery?	q value	Individual P Value
Human TU vs. Human Line	-0.3247	No	0.0892	0.3398	A-B
Human TU vs. Human NM	2.849	Yes	<0.0001	<0.0001	A-C
Human Line vs. Human NM	3.174	Yes	<0.0001	<0.0001	B-C
Mouse TU vs. Mouse NM	2.612	Yes	<0.0001	<0.0001	D-E
Test details	Mean 1	Mean 2	Mean Diff.	SE of diff.	n1	n2	t	DF
Human TU vs. Human Line	4.4	4.725	-0.3247	0.3399	57	5	0.9553	637
Human TU vs. Human NM	4.4	1.551	2.849	0.1013	57	564	28.13	637
Human Line vs. Human NM	4.725	1.551	3.174	0.3274	5	564	9.694	637
Mouse TU vs. Mouse NM	4.895	2.284	2.612	0.4208	4	12	6.206	637
SERPINE1
Two-stage linear step-up procedure of Benjamini, Krieger and Yekutieli	Mean Diff.	Discovery?	q value	Individual P Value
Human TU vs. Human Line	-0.8415	No	0.1319	0.1884	A-B
Human TU vs. Human NM	-0.485	Yes	0.0117	0.0111	A-C
Human Line vs. Human NM	0.3565	No	0.2954	0.5627	B-C
Mouse TU vs. Mouse NM	4.11	Yes	<0.0001	<0.0001	D-E
Test details	Mean 1	Mean 2	Mean Diff.	SE of diff.	n1	n2	t	DF
Human TU vs. Human Line	3	3.841	-0.8415	0.6391	57	5	1.317	634
Human TU vs. Human NM	3	3.485	-0.485	0.1904	57	564	2.547	634
Human Line vs. Human NM	3.841	3.485	0.3565	0.6155	5	564	0.5792	634
Mouse TU vs. Mouse NM	6.522	2.413	4.11	0.8234	4	9	4.991	634

## Sheet: RMS NOS
BGN
Two-stage linear step-up procedure of Benjamini, Krieger and Yekutieli	Mean Diff.	Discovery?	q value	Individual P Value
Human TU vs. Human Line	1.268	No	0.2167	0.3096	A-B
Human TU vs. Human NM	1.682	Yes	<0.0001	<0.0001	A-C
Human Line vs. Human NM	0.4148	No	0.3803	0.7245	B-C
Mouse TU vs. Mouse NM	3.464	Yes	<0.0001	<0.0001	D-E
Test details	Mean 1	Mean 2	Mean Diff.	SE of diff.	n1	n2	t	DF
Human TU vs. Human Line	6.008	4.741	1.268	1.246	8	1	1.017	586
Human TU vs. Human NM	6.008	4.326	1.682	0.4184	8	564	4.021	586
Human Line vs. Human NM	4.741	4.326	0.4148	1.176	1	564	0.3527	586
Mouse TU vs. Mouse NM	8.635	5.171	3.464	0.5876	6	12	5.895	586
COL18A1
Two-stage linear step-up procedure of Benjamini, Krieger and Yekutieli	Mean Diff.	Discovery?	q value	Individual P Value
Human TU vs. Human Line	5.176	Yes	<0.0001	<0.0001	A-B
Human TU vs. Human NM	1.746	Yes	<0.0001	<0.0001	A-C
Human Line vs. Human NM	-3.431	Yes	<0.0001	<0.0001	B-C
Mouse TU vs. Mouse NM	3.98	Yes	<0.0001	<0.0001	D-E
Test details	Mean 1	Mean 2	Mean Diff.	SE of diff.	n1	n2	t	DF
Human TU vs. Human Line	5.561	0.385	5.176	0.8713	8	1	5.941	583
Human TU vs. Human NM	5.561	3.816	1.746	0.2925	8	564	5.968	583
Human Line vs. Human NM	0.385	3.816	-3.431	0.8222	1	564	4.173	583
Mouse TU vs. Mouse NM	6.6	2.62	3.98	0.4329	6	9	9.194	583
COL4A1
Two-stage linear step-up procedure of Benjamini, Krieger and Yekutieli	Mean Diff.	Discovery?	q value	Individual P Value
Human TU vs. Human Line	1.146	No	0.2608	0.1964	A-B
Human TU vs. Human NM	0.9233	Yes	0.0063	0.002	A-C
Human Line vs. Human NM	-0.2232	No	0.6219	0.7897	B-C
Mouse TU vs. Mouse NM	-0.4828	No	0.2608	0.2484	D-E
Test details	Mean 1	Mean 2	Mean Diff.	SE of diff.	n1	n2	t	DF
Human TU vs. Human Line	5.686	4.54	1.146	0.8863	8	1	1.293	586
Human TU vs. Human NM	5.686	4.763	0.9233	0.2975	8	564	3.103	586
Human Line vs. Human NM	4.54	4.763	-0.2232	0.8364	1	564	0.2668	586
Mouse TU vs. Mouse NM	4.874	5.357	-0.4828	0.4178	6	12	1.155	586
COL4A2
Two-stage linear step-up procedure of Benjamini, Krieger and Yekutieli	Mean Diff.	Discovery?	q value	Individual P Value
Human TU vs. Human Line	1.528	No	0.1	0.0635	A-B
Human TU vs. Human NM	1.226	Yes	<0.0001	<0.0001	A-C
Human Line vs. Human NM	-0.301	No	0.5496	0.6979	B-C
Mouse TU vs. Mouse NM	0.2098	No	0.5496	0.5937	D-E
Test details	Mean 1	Mean 2	Mean Diff.	SE of diff.	n1	n2	t	DF
Human TU vs. Human Line	6.046	4.518	1.528	0.8215	8	1	1.859	585
Human TU vs. Human NM	6.046	4.819	1.226	0.2758	8	564	4.447	585
Human Line vs. Human NM	4.518	4.819	-0.301	0.7752	1	564	0.3883	585
Mouse TU vs. Mouse NM	4.325	4.115	0.2098	0.3931	6	11	0.5337	585
COL6A1
Two-stage linear step-up procedure of Benjamini, Krieger and Yekutieli	Mean Diff.	Discovery?	q value	Individual P Value
Human TU vs. Human Line	1.854	Yes	0.0253	0.0361	A-B
Human TU vs. Human NM	1.864	Yes	<0.0001	<0.0001	A-C
Human Line vs. Human NM	0.01049	No	0.5197	0.99	B-C
Mouse TU vs. Mouse NM	1.264	Yes	0.0026	0.0025	D-E
Test details	Mean 1	Mean 2	Mean Diff.	SE of diff.	n1	n2	t	DF
Human TU vs. Human Line	7.755	5.902	1.854	0.8826	8	1	2.1	586
Human TU vs. Human NM	7.755	5.891	1.864	0.2963	8	564	6.292	586
Human Line vs. Human NM	5.902	5.891	0.01049	0.8329	1	564	0.0126	586
Mouse TU vs. Mouse NM	6.894	5.63	1.264	0.4161	6	12	3.037	586
COL6A2
Two-stage linear step-up procedure of Benjamini, Krieger and Yekutieli	Mean Diff.	Discovery?	q value	Individual P Value
Human TU vs. Human Line	-1.154	No	0.1158	0.2206	A-B
Human TU vs. Human NM	1.946	Yes	<0.0001	<0.0001	A-C
Human Line vs. Human NM	3.1	Yes	0.0005	0.0005	B-C
Mouse TU vs. Mouse NM	0.6673	No	0.0932	0.1332	D-E
Test details	Mean 1	Mean 2	Mean Diff.	SE of diff.	n1	n2	t	DF
Human TU vs. Human Line	7.893	9.047	-1.154	0.9413	8	1	1.226	586
Human TU vs. Human NM	7.893	5.947	1.946	0.316	8	564	6.157	586
Human Line vs. Human NM	9.047	5.947	3.1	0.8883	1	564	3.49	586
Mouse TU vs. Mouse NM	5.903	5.236	0.6673	0.4437	6	12	1.504	586
DCN
Two-stage linear step-up procedure of Benjamini, Krieger and Yekutieli	Mean Diff.	Discovery?	q value	Individual P Value
Human TU vs. Human Line	0.113	No	0.479	0.9123	A-B
Human TU vs. Human NM	0.9308	Yes	0.0075	0.0071	A-C
Human Line vs. Human NM	0.8178	No	0.2792	0.3988	B-C
Mouse TU vs. Mouse NM	-1.503	Yes	0.0042	0.002	D-E
Test details	Mean 1	Mean 2	Mean Diff.	SE of diff.	n1	n2	t	DF
Human TU vs. Human Line	6.936	6.823	0.113	1.026	8	1	0.1101	586
Human TU vs. Human NM	6.936	6.006	0.9308	0.3445	8	564	2.702	586
Human Line vs. Human NM	6.823	6.006	0.8178	0.9685	1	564	0.8443	586
Mouse TU vs. Mouse NM	6.022	7.525	-1.503	0.4838	6	12	3.107	586
FBN1
Two-stage linear step-up procedure of Benjamini, Krieger and Yekutieli	Mean Diff.	Discovery?	q value	Individual P Value
Human TU vs. Human Line	-1.547	Yes	0.0435	0.078	A-B
Human TU vs. Human NM	2.797	Yes	<0.0001	<0.0001	A-C
Human Line vs. Human NM	4.343	Yes	<0.0001	<0.0001	B-C
Mouse TU vs. Mouse NM	-0.7281	Yes	0.0435	0.0829	D-E
Test details	Mean 1	Mean 2	Mean Diff.	SE of diff.	n1	n2	t	DF
Human TU vs. Human Line	4.992	6.539	-1.547	0.876	8	1	1.766	585
Human TU vs. Human NM	4.992	2.196	2.797	0.2941	8	564	9.511	585
Human Line vs. Human NM	6.539	2.196	4.343	0.8266	1	564	5.254	585
Mouse TU vs. Mouse NM	3.375	4.103	-0.7281	0.4192	6	11	1.737	585
FBN2
Two-stage linear step-up procedure of Benjamini, Krieger and Yekutieli	Mean Diff.	Discovery?	q value	Individual P Value
Human TU vs. Human Line	1.816	Yes	<0.0001	<0.0001	A-B
Human TU vs. Human NM	2.54	Yes	<0.0001	<0.0001	A-C
Human Line vs. Human NM	0.7236	Yes	0.0018	0.0013	B-C
Mouse TU vs. Mouse NM	0.3034	Yes	0.0093	0.0089	D-E
Test details	Mean 1	Mean 2	Mean Diff.	SE of diff.	n1	n2	t	DF
Human TU vs. Human Line	2.58	0.7641	1.816	0.2374	8	1	7.65	584
Human TU vs. Human NM	2.58	0.04046	2.54	0.07969	8	564	31.87	584
Human Line vs. Human NM	0.7641	0.04046	0.7236	0.224	1	564	3.23	584
Mouse TU vs. Mouse NM	0.3297	0.0263	0.3034	0.1156	6	10	2.625	584
FMOD
Two-stage linear step-up procedure of Benjamini, Krieger and Yekutieli	Mean Diff.	Discovery?	q value	Individual P Value
Human TU vs. Human Line	-0.4075	No	0.6632	0.7341	A-B
Human TU vs. Human NM	-0.08016	No	0.6632	0.8422	A-C
Human Line vs. Human NM	0.3273	No	0.6632	0.7724	B-C
Mouse TU vs. Mouse NM	-5.058	Yes	<0.0001	<0.0001	D-E
Test details	Mean 1	Mean 2	Mean Diff.	SE of diff.	n1	n2	t	DF
Human TU vs. Human Line	2.903	3.311	-0.4075	1.199	8	1	0.3399	586
Human TU vs. Human NM	2.903	2.983	-0.08016	0.4024	8	564	0.1992	586
Human Line vs. Human NM	3.311	2.983	0.3273	1.131	1	564	0.2893	586
Mouse TU vs. Mouse NM	0.1653	5.223	-5.058	0.5651	6	12	8.949	586
HSPG2
Two-stage linear step-up procedure of Benjamini, Krieger and Yekutieli	Mean Diff.	Discovery?	q value	Individual P Value
Human TU vs. Human Line	5.407	Yes	<0.0001	<0.0001	A-B
Human TU vs. Human NM	1.699	Yes	<0.0001	<0.0001	A-C
Human Line vs. Human NM	-3.708	Yes	<0.0001	<0.0001	B-C
Mouse TU vs. Mouse NM	1.328	Yes	0.0004	0.0004	D-E
Test details	Mean 1	Mean 2	Mean Diff.	SE of diff.	n1	n2	t	DF
Human TU vs. Human Line	6.105	0.6985	5.407	0.7486	8	1	7.223	583
Human TU vs. Human NM	6.105	4.407	1.699	0.2513	8	564	6.759	583
Human Line vs. Human NM	0.6985	4.407	-3.708	0.7064	1	564	5.25	583
Mouse TU vs. Mouse NM	6.83	5.502	1.328	0.372	6	9	3.57	583
P3H1
Two-stage linear step-up procedure of Benjamini, Krieger and Yekutieli	Mean Diff.	Discovery?	q value	Individual P Value
Human TU vs. Human Line	5.799	Yes	<0.0001	<0.0001	A-B
Human TU vs. Human NM	3.348	Yes	<0.0001	<0.0001	A-C
Human Line vs. Human NM	-2.451	Yes	<0.0001	<0.0001	B-C
Mouse TU vs. Mouse NM	1.22	Yes	<0.0001	<0.0001	D-E
Test details	Mean 1	Mean 2	Mean Diff.	SE of diff.	n1	n2	t	DF
Human TU vs. Human Line	5.799	0	5.799	0.5717	8	1	10.14	585
Human TU vs. Human NM	5.799	2.451	3.348	0.1919	8	564	17.45	585
Human Line vs. Human NM	0	2.451	-2.451	0.5395	1	564	4.543	585
Mouse TU vs. Mouse NM	5.036	3.816	1.22	0.2736	6	11	4.458	585
P3H1
Two-stage linear step-up procedure of Benjamini, Krieger and Yekutieli	Mean Diff.	Discovery?	q value	Individual P Value
Human TU vs. Human Line	3.015	Yes	<0.0001	<0.0001	A-B
Human TU vs. Human NM	2.211	Yes	<0.0001	<0.0001	A-C
Human Line vs. Human NM	-0.8035	Yes	0.025	0.0952	B-C
Mouse TU vs. Mouse NM	0.9623	Yes	<0.0001	0.0001	D-E
Test details	Mean 1	Mean 2	Mean Diff.	SE of diff.	n1	n2	t	DF
Human TU vs. Human Line	3.015	0	3.015	0.5096	8	1	5.917	584
Human TU vs. Human NM	3.015	0.8035	2.211	0.1711	8	564	12.93	584
Human Line vs. Human NM	0	0.8035	-0.8035	0.4808	1	564	1.671	584
Mouse TU vs. Mouse NM	2.291	1.328	0.9623	0.2481	6	10	3.879	584
P3H2
Two-stage linear step-up procedure of Benjamini, Krieger and Yekutieli	Mean Diff.	Discovery?	q value	Individual P Value
Human TU vs. Human Line	3.015	Yes	<0.0001	<0.0001	A-B
Human TU vs. Human NM	2.211	Yes	<0.0001	<0.0001	A-C
Human Line vs. Human NM	-0.8035	Yes	0.025	0.0952	B-C
Mouse TU vs. Mouse NM	0.9623	Yes	<0.0001	0.0001	D-E
Test details	Mean 1	Mean 2	Mean Diff.	SE of diff.	n1	n2	t	DF
Human TU vs. Human Line	3.015	0	3.015	0.5096	8	1	5.917	584
Human TU vs. Human NM	3.015	0.8035	2.211	0.1711	8	564	12.93	584
Human Line vs. Human NM	0	0.8035	-0.8035	0.4808	1	564	1.671	584
Mouse TU vs. Mouse NM	2.291	1.328	0.9623	0.2481	6	10	3.879	584
P3H3
Two-stage linear step-up procedure of Benjamini, Krieger and Yekutieli	Mean Diff.	Discovery?	q value	Individual P Value
Human TU vs. Human Line	5.343	Yes	<0.0001	<0.0001	A-B
Human TU vs. Human NM	3.664	Yes	<0.0001	<0.0001	A-C
Human Line vs. Human NM	-1.679	Yes	0.0017	0.0048	B-C
Mouse TU vs. Mouse NM	0.5117	Yes	0.025	0.0952	D-E
Test details	Mean 1	Mean 2	Mean Diff.	SE of diff.	n1	n2	t	DF
Human TU vs. Human Line	5.343	0	5.343	0.6288	8	1	8.498	584
Human TU vs. Human NM	5.343	1.679	3.664	0.2111	8	564	17.36	584
Human Line vs. Human NM	0	1.679	-1.679	0.5934	1	564	2.83	584
Mouse TU vs. Mouse NM	3.29	2.778	0.5117	0.3061	6	10	1.671	584
LUM
Two-stage linear step-up procedure of Benjamini, Krieger and Yekutieli	Mean Diff.	Discovery?	q value	Individual P Value
Human TU vs. Human Line	-0.2218	No	0.2318	0.8832	A-B
Human TU vs. Human NM	3.868	Yes	<0.0001	<0.0001	A-C
Human Line vs. Human NM	4.09	Yes	0.0015	0.0042	B-C
Mouse TU vs. Mouse NM	-4.404	Yes	<0.0001	<0.0001	D-E
Test details	Mean 1	Mean 2	Mean Diff.	SE of diff.	n1	n2	t	DF
Human TU vs. Human Line	6.564	6.786	-0.2218	1.509	8	1	0.147	586
Human TU vs. Human NM	6.564	2.696	3.868	0.5065	8	564	7.638	586
Human Line vs. Human NM	6.786	2.696	4.09	1.424	1	564	2.873	586
Mouse TU vs. Mouse NM	0.3242	4.728	-4.404	0.7112	6	12	6.192	586
MMP10
Two-stage linear step-up procedure of Benjamini, Krieger and Yekutieli	Mean Diff.	Discovery?	q value	Individual P Value
Human TU vs. Human Line	-1.981	Yes	<0.0001	<0.0001	A-B
Human TU vs. Human NM	0.01346	No	0.2174	0.8283	A-C
Human Line vs. Human NM	1.994	Yes	<0.0001	<0.0001	B-C
Mouse TU vs. Mouse NM	0.9029	Yes	<0.0001	<0.0001	D-E
Test details	Mean 1	Mean 2	Mean Diff.	SE of diff.	n1	n2	t	DF
Human TU vs. Human Line	0.04348	2.024	-1.981	0.1847	8	1	10.72	575
Human TU vs. Human NM	0.04348	0.03002	0.01346	0.06202	8	564	0.217	575
Human Line vs. Human NM	2.024	0.03002	1.994	0.1743	1	564	11.44	575
Mouse TU vs. Mouse NM	1.759	0.856	0.9029	0.1881	6	1	4.799	575
MMP11
Two-stage linear step-up procedure of Benjamini, Krieger and Yekutieli	Mean Diff.	Discovery?	q value	Individual P Value
Human TU vs. Human Line	2.416	Yes	<0.0001	<0.0001	A-B
Human TU vs. Human NM	3.225	Yes	<0.0001	<0.0001	A-C
Human Line vs. Human NM	0.8088	Yes	0.0317	0.0302	B-C
Mouse TU vs. Mouse NM	-2.638	Yes	<0.0001	<0.0001	D-E
Test details	Mean 1	Mean 2	Mean Diff.	SE of diff.	n1	n2	t	DF
Human TU vs. Human Line	3.75	1.334	2.416	0.3944	8	1	6.128	575
Human TU vs. Human NM	3.75	0.5247	3.225	0.1324	8	564	24.36	575
Human Line vs. Human NM	1.334	0.5247	0.8088	0.3721	1	564	2.173	575
Mouse TU vs. Mouse NM	3.78	6.418	-2.638	0.4016	6	1	6.569	575
MMP12
Two-stage linear step-up procedure of Benjamini, Krieger and Yekutieli	Mean Diff.	Discovery?	q value	Individual P Value
Human TU vs. Human Line	-3.538	Yes	0.0023	0.0011	A-B
Mouse TU vs. Mouse NM	1.005	Yes	0.0476	0.0453	C-D
Test details	Mean 1	Mean 2	Mean Diff.	SE of diff.	n1	n2	t	DF
Human TU vs. Human Line	0.09301	3.631	-3.538	0.9213	8	1	3.84	19
Mouse TU vs. Mouse NM	1.139	0.1338	1.005	0.4691	6	8	2.143	19
MMP13
Two-stage linear step-up procedure of Benjamini, Krieger and Yekutieli	Mean Diff.	Discovery?	q value	Individual P Value
Human TU vs. Human Line	-0.04068	No	0.4206	0.8011	A-B
Human TU vs. Human NM	0.3689	Yes	<0.0001	<0.0001	A-C
Human Line vs. Human NM	0.4096	Yes	0.0077	0.0074	B-C
Mouse TU vs. Mouse NM	0.2689	No	0.0717	0.1024	D-E
Test details	Mean 1	Mean 2	Mean Diff.	SE of diff.	n1	n2	t	DF
Human TU vs. Human Line	0.3773	0.4179	-0.04068	0.1614	8	1	0.252	575
Human TU vs. Human NM	0.3773	0.008335	0.3689	0.05418	8	564	6.809	575
Human Line vs. Human NM	0.4179	0.008335	0.4096	0.1523	1	564	2.689	575
Mouse TU vs. Mouse NM	0.8918	0.6229	0.2689	0.1644	6	1	1.636	575
MMP2
Two-stage linear step-up procedure of Benjamini, Krieger and Yekutieli	Mean Diff.	Discovery?	q value	Individual P Value
Human TU vs. Human Line	5.455	Yes	<0.0001	<0.0001	A-B
Human TU vs. Human NM	1.094	Yes	0.0056	0.004	A-C
Human Line vs. Human NM	-4.362	Yes	<0.0001	<0.0001	B-C
Mouse TU vs. Mouse NM	-2.634	Yes	0.0232	0.0221	D-E
Test details	Mean 1	Mean 2	Mean Diff.	SE of diff.	n1	n2	t	DF
Human TU vs. Human Line	5.869	0.4135	5.455	1.127	8	1	4.842	575
Human TU vs. Human NM	5.869	4.775	1.094	0.3783	8	564	2.892	575
Human Line vs. Human NM	0.4135	4.775	-4.362	1.063	1	564	4.102	575
Mouse TU vs. Mouse NM	6.447	9.08	-2.634	1.147	6	1	2.295	575
MMP3
Two-stage linear step-up procedure of Benjamini, Krieger and Yekutieli	Mean Diff.	Discovery?	q value	Individual P Value
Human TU vs. Human Line	-9.422	Yes	0.0003	0.0003	A-B
Human TU vs. Human NM	-2.28	Yes	0.003	0.0086	A-C
Human Line vs. Human NM	7.142	Yes	0.0018	0.0034	B-C
Mouse TU vs. Mouse NM	-0.2009	No	0.2326	0.8861	D-E
Test details	Mean 1	Mean 2	Mean Diff.	SE of diff.	n1	n2	t	DF
Human TU vs. Human Line	0.532	9.954	-9.422	2.576	8	1	3.658	580
Human TU vs. Human NM	0.532	2.812	-2.28	0.8646	8	564	2.637	580
Human Line vs. Human NM	9.954	2.812	7.142	2.431	1	564	2.939	580
Mouse TU vs. Mouse NM	0.9885	1.189	-0.2009	1.402	6	6	0.1433	580
MMP9
Two-stage linear step-up procedure of Benjamini, Krieger and Yekutieli	Mean Diff.	Discovery?	q value	Individual P Value
Human TU vs. Human Line	-0.5621	No	0.0939	0.3579	A-B
Human TU vs. Human NM	1.057	Yes	<0.0001	<0.0001	A-C
Human Line vs. Human NM	1.619	Yes	0.0027	0.0051	B-C
Mouse TU vs. Mouse NM	1.607	Yes	0.0035	0.01	D-E
Test details	Mean 1	Mean 2	Mean Diff.	SE of diff.	n1	n2	t	DF
Human TU vs. Human Line	1.606	2.168	-0.5621	0.6109	8	1	0.9201	575
Human TU vs. Human NM	1.606	0.5484	1.057	0.2051	8	564	5.156	575
Human Line vs. Human NM	2.168	0.5484	1.619	0.5764	1	564	2.809	575
Mouse TU vs. Mouse NM	3.024	1.417	1.607	0.6221	6	1	2.583	575
MXRA5
Two-stage linear step-up procedure of Benjamini, Krieger and Yekutieli	Mean Diff.	Discovery?	q value	Individual P Value
Human TU vs. Human Line	1.733	Yes	0.0097	0.0185	A-B
Human TU vs. Human NM	2.492	Yes	<0.0001	<0.0001	A-C
Human Line vs. Human NM	0.7586	No	0.0958	0.2737	B-C
Test details	Mean 1	Mean 2	Mean Diff.	SE of diff.	n1	n2	t	DF
Human TU vs. Human Line	2.969	1.236	1.733	0.7338	8	1	2.362	570
Human TU vs. Human NM	2.969	0.477	2.492	0.2463	8	564	10.11	570
Human Line vs. Human NM	1.236	0.477	0.7586	0.6925	1	564	1.096	570
OLFML2A
Two-stage linear step-up procedure of Benjamini, Krieger and Yekutieli	Mean Diff.	Discovery?	q value	Individual P Value
Human TU vs. Human Line	3.85	Yes	0.0006	0.0006	A-B
Human TU vs. Human NM	2.181	Yes	<0.0001	<0.0001	A-C
Human Line vs. Human NM	-1.669	No	0.0785	0.1121	B-C
Mouse TU vs. Mouse NM	-0.7981	No	0.2525	0.481	D-E
Test details	Mean 1	Mean 2	Mean Diff.	SE of diff.	n1	n2	t	DF
Human TU vs. Human Line	5	1.15	3.85	1.111	8	1	3.464	575
Human TU vs. Human NM	5	2.819	2.181	0.3731	8	564	5.847	575
Human Line vs. Human NM	1.15	2.819	-1.669	1.049	1	564	1.591	575
Mouse TU vs. Mouse NM	2.038	2.836	-0.7981	1.132	6	1	0.7052	575
OMD
Two-stage linear step-up procedure of Benjamini, Krieger and Yekutieli	Mean Diff.	Discovery?	q value	Individual P Value
Human TU vs. Human Line	-1.094	No	0.2557	0.1218	A-B
Human TU vs. Human NM	-0.502	No	0.1453	0.0346	A-C
Human Line vs. Human NM	0.5921	No	0.5243	0.3745	B-C
Mouse TU vs. Mouse NM	0.05591	No	0.9144	0.8708	D-E
Test details	Mean 1	Mean 2	Mean Diff.	SE of diff.	n1	n2	t	DF
Human TU vs. Human Line	0.4196	1.514	-1.094	0.7061	8	1	1.55	584
Human TU vs. Human NM	0.4196	0.9217	-0.502	0.237	8	564	2.118	584
Human Line vs. Human NM	1.514	0.9217	0.5921	0.6663	1	564	0.8887	584
Mouse TU vs. Mouse NM	1.831	1.775	0.05591	0.3438	6	10	0.1627	584
PLAT
Two-stage linear step-up procedure of Benjamini, Krieger and Yekutieli	Mean Diff.	Discovery?	q value	Individual P Value
Human TU vs. Human Line	-0.7281	No	0.0993	0.3785	A-B
Human TU vs. Human NM	1.2	Yes	<0.0001	<0.0001	A-C
Human Line vs. Human NM	1.928	Yes	0.0048	0.0136	B-C
Mouse TU vs. Mouse NM	4.169	Yes	<0.0001	<0.0001	D-E
Test details	Mean 1	Mean 2	Mean Diff.	SE of diff.	n1	n2	t	DF
Human TU vs. Human Line	3.717	4.445	-0.7281	0.8261	8	1	0.8814	585
Human TU vs. Human NM	3.717	2.516	1.2	0.2773	8	564	4.329	585
Human Line vs. Human NM	4.445	2.516	1.928	0.7795	1	564	2.474	585
Mouse TU vs. Mouse NM	6.538	2.369	4.169	0.3953	6	11	10.55	585
PLAUR
Two-stage linear step-up procedure of Benjamini, Krieger and Yekutieli	Mean Diff.	Discovery?	q value	Individual P Value
Human TU vs. Human Line	-1.256	Yes	0.0456	0.0435	A-B
Human TU vs. Human NM	4.256	Yes	<0.0001	<0.0001	A-C
Human Line vs. Human NM	5.512	Yes	<0.0001	<0.0001	B-C
Mouse TU vs. Mouse NM	4.356	Yes	<0.0001	<0.0001	D-E
Test details	Mean 1	Mean 2	Mean Diff.	SE of diff.	n1	n2	t	DF
Human TU vs. Human Line	5.283	6.539	-1.256	0.6204	8	1	2.024	584
Human TU vs. Human NM	5.283	1.027	4.256	0.2083	8	564	20.44	584
Human Line vs. Human NM	6.539	1.027	5.512	0.5854	1	564	9.414	584
Mouse TU vs. Mouse NM	5.747	1.392	4.356	0.3021	6	10	14.42	584
PLOD1
Two-stage linear step-up procedure of Benjamini, Krieger and Yekutieli	Mean Diff.	Discovery?	q value	Individual P Value
Human TU vs. Human Line	0.4463	No	0.1139	0.4339	A-B
Human TU vs. Human NM	1.607	Yes	<0.0001	<0.0001	A-C
Human Line vs. Human NM	1.161	Yes	0.0109	0.0312	B-C
Mouse TU vs. Mouse NM	1.637	Yes	<0.0001	<0.0001	D-E
Test details	Mean 1	Mean 2	Mean Diff.	SE of diff.	n1	n2	t	DF
Human TU vs. Human Line	6.287	5.84	0.4463	0.5699	8	1	0.7831	586
Human TU vs. Human NM	6.287	4.679	1.607	0.1913	8	564	8.403	586
Human Line vs. Human NM	5.84	4.679	1.161	0.5377	1	564	2.159	586
Mouse TU vs. Mouse NM	5.506	3.869	1.637	0.2686	6	12	6.093	586
PLOD2
Two-stage linear step-up procedure of Benjamini, Krieger and Yekutieli	Mean Diff.	Discovery?	q value	Individual P Value
Human TU vs. Human Line	-2.293	Yes	0.0013	0.0013	A-B
Human TU vs. Human NM	3.078	Yes	<0.0001	<0.0001	A-C
Human Line vs. Human NM	5.371	Yes	<0.0001	<0.0001	B-C
Mouse TU vs. Mouse NM	2.753	Yes	<0.0001	<0.0001	D-E
Test details	Mean 1	Mean 2	Mean Diff.	SE of diff.	n1	n2	t	DF
Human TU vs. Human Line	4.629	6.922	-2.293	0.7081	8	1	3.238	586
Human TU vs. Human NM	4.629	1.551	3.078	0.2377	8	564	12.95	586
Human Line vs. Human NM	6.922	1.551	5.371	0.6682	1	564	8.038	586
Mouse TU vs. Mouse NM	5.037	2.284	2.753	0.3338	6	12	8.247	586
SERPINE1
Two-stage linear step-up procedure of Benjamini, Krieger and Yekutieli	Mean Diff.	Discovery?	q value	Individual P Value
Human TU vs. Human Line	0.1938	No	0.772	0.8879	A-B
Human TU vs. Human NM	0.2259	No	0.772	0.6245	A-C
Human Line vs. Human NM	0.03208	No	0.772	0.9803	B-C
Mouse TU vs. Mouse NM	3.523	Yes	<0.0001	<0.0001	D-E
Test details	Mean 1	Mean 2	Mean Diff.	SE of diff.	n1	n2	t	DF
Human TU vs. Human Line	3.711	3.517	0.1938	1.374	8	1	0.1411	583
Human TU vs. Human NM	3.711	3.485	0.2259	0.4612	8	564	0.4898	583
Human Line vs. Human NM	3.517	3.485	0.03208	1.296	1	564	0.02475	583
Mouse TU vs. Mouse NM	5.936	2.413	3.523	0.6826	6	9	5.161	583
